# Supplementary material for: Phylogeny and Genomic Characterization of Clinical Salmonella enterica Serovar Newport Collected in Tennessee
Source: Microbiol Spectr. 2023 Jan 5;11(1):e03876-22. doi: 10.1128/spectrum.03876-22 (PMC9927352; doi:10.1128/spectrum.03876-22)
Supplement: Supplemental file 1 — Supplemental material. Download spectrum.03876-22-s0001.xlsx, XLSX file, 0.1 MB [file spectrum.03876-22-s0001.xlsx]

## Sheet: TN Isolates
Sample	# contigs	# contigs (>= 1000 bp)	# contigs (>= 5000 bp)	# contigs (>= 10000 bp)	# contigs (>= 25000 bp)	# contigs (>= 50000 bp)	L50	L75	Total length	Total length (>= 1000 bp)	Total length (>= 5000 bp)	Total length (>= 10000 bp)	Total length (>= 25000 bp)	Total length (>= 50000 bp)	Largest contig	N50	N75	# N's per 100 kbp	GC (%)
SRS2306701	21	21	18	16	15	12	3	6	4771100	4771100	4767796	4752425	4731023	4611471	1079501	666453	298309	0	52.17
SRS2342794	17	17	15	14	14	13	4	6	4659073	4659073	4656393	4651063	4651063	4614260	1125849	469333	393542	0	52.22
SRS2342809	40	40	28	26	21	16	4	9	4673885	4673885	4649526	4634169	4540449	4334095	1044420	377713	154759	0	52.14
SRS2381445	33	33	21	18	16	13	4	7	4750727	4750727	4730429	4710107	4671273	4546446	1171988	465796	232847	0	52.1
SRS2391246	40	40	34	31	28	19	6	12	4707495	4707495	4692822	4670218	4630154	4290041	661470	324855	134954	0	51.95
SRS2391558	35	35	24	21	18	14	4	7	4749300	4749300	4732543	4711493	4661780	4511351	1171989	430364	232192	0	52.1
SRS2442412	33	33	25	22	20	16	5	9	4725498	4725498	4714482	4691287	4653086	4500366	889567	385888	198434	0	52.15
SRS2442417	21	21	18	16	12	11	3	6	4817383	4817383	4810737	4795088	4715808	4679005	1284485	526227	404540	0	52.24
SRS2477118	30	30	22	20	17	13	4	7	4662374	4662374	4651620	4636537	4586196	4431657	1332495	385089	232497	0	52.2
SRS2508509	30	30	26	25	24	19	6	10	4795820	4795820	4787238	4779698	4767006	4559197	550586	346083	176326	0	52.18
SRS2525490	17	17	15	14	14	12	3	6	4757719	4757719	4755300	4749322	4749322	4664886	1500924	518245	310060	0	52.07
SRS2527797	27	27	19	18	15	12	4	6	4748745	4748745	4732039	4726070	4674219	4549392	1171988	525191	386421	0	52.1
SRS2547218	34	34	24	21	18	15	5	8	4746325	4746325	4730395	4710494	4661047	4536220	765788	430993	225734	0	52.1
SRS2547238	28	28	24	21	18	15	5	8	4632352	4632352	4627591	4606231	4551114	4421970	828353	391791	223903	0	52.09
SRS2582062	18	18	16	15	15	13	4	7	4740605	4740605	4735799	4729581	4729581	4645145	1133374	442788	310060	0	52.18
SRS2582064	24	24	20	18	18	15	5	8	4757727	4757727	4749860	4738383	4738383	4604992	916533	430622	225224	2.1	52.09
SRS2582072	34	34	22	20	17	14	4	7	4745986	4745986	4725689	4710616	4660726	4551808	1171757	465788	231696	0	52.1
SRS2582078	54	54	37	36	27	19	5	11	4662773	4662773	4633245	4627276	4480187	4151689	656050	313588	113795	0	52.2
SRS2587829	272	272	200	151	66	12	53	105	4692268	4692268	4519633	4173952	2714098	866553	134073	28881	18032	0	52.42
SRS2609385	25	25	20	20	18	13	4	8	4684832	4684832	4674121	4674121	4629754	4441118	823712	403122	232720	0	52.2
SRS2609395	39	39	26	25	22	17	5	10	4753303	4753303	4733753	4727784	4682834	4490962	536360	430364	198401	0	52.09
SRS2609397	35	35	29	29	28	20	7	12	4925087	4925087	4909799	4909799	4891529	4550855	567299	288819	159138	0	52.08
SRS2611181	38	38	26	24	22	17	4	8	4715597	4715597	4694963	4679058	4644557	4462750	765394	485946	198401	0	52.12
SRS2628554	41	41	26	24	21	17	5	9	4749160	4749160	4722153	4707873	4659599	4495733	766268	405209	198588	0	52.1
SRS2628557	21	21	19	18	17	14	5	8	4710009	4710009	4707562	4701584	4689130	4558852	845904	430622	241460	0	52.19
SRS2628572	27	27	21	21	19	14	5	9	4685889	4685889	4670471	4670471	4626310	4427247	825850	382131	223787	0	52.2
SRS2655776	25	25	20	18	18	15	5	8	4706138	4706138	4694258	4681368	4681368	4559563	667483	430364	318536	0	51.95
SRS2660211	33	33	21	20	16	13	4	6	4710103	4710103	4688183	4682214	4622731	4497904	1171988	475846	386421	0	52.13
SRS2685683	17	17	16	14	14	11	2	5	4788663	4788663	4787322	4774900	4774900	4660999	2019333	656714	310060	0	52.15
SRS2695335	66	66	53	48	38	29	10	20	4840979	4840979	4816371	4779162	4586583	4279811	414475	153751	83884	0	52.15
SRS2721462	40	40	30	26	24	18	5	10	4792588	4792588	4777731	4742663	4705294	4492926	890181	299459	206485	0	51.98
SRS2721473	36	36	23	20	17	14	5	8	4712134	4712134	4692932	4672657	4619996	4495169	765625	430595	231696	0	52.13
SRS2756199	33	33	24	21	18	15	5	8	4711385	4711385	4694541	4673988	4621450	4496623	766265	430364	232579	0	52.13
SRS2756220	35	35	24	21	17	14	4	7	4715064	4715064	4697902	4680949	4617745	4492918	1042369	475729	232064	0	52.13
SRS2756230	36	36	25	22	19	16	5	9	4700495	4700495	4682044	4660994	4611463	4486636	765596	386427	198588	0	52.17
SRS2761180	26	26	23	22	20	16	5	9	4685203	4685203	4681597	4675472	4630806	4468710	823712	382131	198107	0	52.2
SRS2850299	36	36	24	23	19	15	4	7	4839082	4839082	4817969	4812000	4747091	4583171	1171988	430364	232192	0	52.06
SRS2874379	37	37	32	29	24	18	5	10	4768341	4768341	4756328	4735277	4651586	4418861	701002	343387	162337	0	52.18
SRS2895506	22	22	20	19	18	15	4	8	4764608	4764608	4761711	4755826	4734201	4612878	1176649	306338	225206	0	52.11
SRS2895511	32	32	19	18	14	11	3	6	4711718	4711718	4688904	4682935	4623452	4498625	1171988	655906	386421	0	52.13
SRS2895515	26	26	19	18	17	14	5	8	4697879	4697879	4685531	4679406	4663439	4545500	855097	397701	246119	0	52.19
SRS2922973	45	45	28	25	21	17	4	8	4753934	4753934	4718935	4694498	4633630	4466576	953637	430726	162734	0	52.12
SRS2938621	45	45	30	28	25	19	6	11	4750992	4750992	4725813	4710185	4660775	4411782	743072	305846	155386	0	52.11
SRS2938626	48	48	44	42	35	24	8	16	4692239	4692239	4685875	4673009	4560971	4140571	589518	232383	96356	0	52.22
SRS2938630	35	35	30	27	24	22	6	12	4809895	4809895	4799573	4777980	4728783	4647155	804603	247915	150215	0	52.14
SRS2938634	40	40	32	31	27	22	6	13	4750358	4750358	4731084	4725115	4652508	4446816	647844	299088	135053	0	52.1
SRS2938635	65	65	51	46	40	30	10	21	4749220	4749220	4724158	4688418	4582242	4220726	573483	150351	90039	0	52.1
SRS2938636	42	42	37	32	27	23	7	13	4809396	4809396	4797282	4757141	4683823	4539273	630434	203862	143429	0	52.15
SRS2943930	73	73	59	52	36	28	11	22	4759418	4759418	4729581	4679875	4387139	4058496	430836	145259	83398	0	52.13
SRS2961428	34	34	20	19	16	12	3	7	4753674	4753674	4729002	4723033	4673078	4508969	1261476	536246	232064	0	52.1
SRS2961437	133	133	104	89	61	32	21	44	4686190	4686190	4618996	4518540	4044223	3031588	255685	67181	36111	0	52.25
SRS2961438	50	50	41	40	33	28	8	17	4643396	4643396	4624624	4618499	4489048	4307998	377805	178284	97344	0	52.17
SRS2980540	21	21	19	18	17	15	4	7	4760916	4760916	4758247	4752362	4730737	4646362	808827	416939	299242	0	52.11
SRS2980542	21	21	18	17	16	14	3	6	4762202	4762202	4758150	4752265	4730640	4646265	1294651	504783	299242	0	52.11
SRS2994227	23	23	20	19	19	13	4	7	4785956	4785956	4777432	4772030	4772030	4520546	1284539	430622	262290	0	52.11
SRS2994237	37	37	23	21	18	13	4	7	4837962	4837962	4809149	4795325	4745118	4551690	1171988	485948	232063	0	52.1
SRS2998859	79	79	70	65	52	31	15	30	4808802	4808802	4784385	4747970	4523530	3694802	275980	108646	53385	0	52.23
SRS2998861	82	82	68	63	53	32	14	29	4746237	4746237	4711757	4676514	4490902	3727760	269482	101224	55501	0	52.17
SRS3007207	26	26	23	22	20	14	5	8	4708900	4708900	4703340	4697686	4652928	4411665	821838	366981	297873	0	52.17
SRS3007225	34	34	22	19	16	13	4	7	4662399	4662399	4641911	4620861	4572587	4448172	1133771	465853	232064	0	52.19
SRS3010026	43	43	30	28	25	21	6	12	4790426	4790426	4765504	4751224	4689279	4538551	502973	327638	151401	0	52.07
SRS3010039	25	25	22	21	19	15	5	9	4710351	4710351	4705317	4699423	4655261	4489519	823903	398556	224185	0	52.16
SRS3021984	27	27	22	21	19	15	4	8	4754010	4754010	4741731	4735438	4700170	4559932	1062937	430466	225223	0	52.17
SRS3022003	26	26	21	20	17	14	3	7	4754072	4754072	4746947	4740654	4693856	4581367	1278891	531167	242837	0	52.17
SRS3025308	20	20	18	17	17	15	4	7	4756426	4756426	4753130	4746912	4746912	4662476	916910	442736	310089	0	52.11
SRS3025326	41	41	31	26	23	17	5	10	4818549	4818549	4796909	4764555	4701632	4470727	792005	430762	189011	0	52.13
SRS3025327	19	19	18	17	17	14	4	7	4694614	4694614	4693587	4688185	4688185	4567800	1245313	431836	254675	0	52.2
SRS3080184	36	36	21	19	16	13	4	7	4750941	4750941	4725242	4710962	4662688	4537861	766268	465996	385806	0	52.1
SRS3080277	33	33	23	21	18	14	4	7	4750179	4750179	4731224	4716944	4660891	4496782	1171989	430364	232064	0	52.1
SRS3080279	37	37	25	24	21	16	6	10	4752004	4752004	4732593	4726624	4681674	4489844	672690	310153	215404	0	52.09
SRS3080474	45	45	42	39	34	23	7	15	4708089	4708089	4699823	4672063	4585132	4181726	579942	185913	101310	0	52.18
SRS3080475	23	23	18	17	17	14	5	8	4737059	4737059	4728713	4722819	4722819	4601346	890181	397701	266214	0	52.15
SRS3081516	23	23	18	17	17	14	4	7	4754795	4754795	4741565	4735587	4735587	4602227	917038	441940	310075	0	52.09
SRS3081534	31	31	26	23	23	19	6	10	4782724	4782724	4774653	4752554	4752554	4584786	495944	397203	208903	0	52.05
SRS3081557	17	17	15	15	15	14	3	7	4647091	4647091	4641438	4641438	4641438	4604237	1199353	427232	297942	0	52.15
SRS3081563	20	20	16	16	16	14	4	7	4639537	4639537	4631750	4631750	4631750	4547806	1038394	427224	277128	0	52.19
SRS3084962	37	37	31	29	27	24	8	15	4721990	4721990	4713562	4701951	4666790	4543283	428569	228229	146240	0	52.17
SRS3162728	28	28	21	19	15	13	3	6	4762003	4762003	4748591	4732666	4668448	4584082	1270104	531167	298308	0	52.15
SRS3206185	45	45	28	25	21	16	5	10	4771796	4771796	4739751	4718386	4652568	4445629	671792	366899	200025	0	52.09
SRS3242629	59	59	49	41	34	26	7	16	4888721	4888721	4874124	4813643	4702218	4405752	849713	181143	88494	0	52.04
SRS3242633	85	85	63	59	47	29	11	25	4736383	4736383	4694994	4669784	4444361	3794047	324213	130981	60424	0	52.17
SRS3242638	136	136	107	89	60	30	22	46	4667859	4667859	4600300	4467758	3926553	2846287	194006	72505	35984	0	52.32
SRS3263759	101	101	74	62	48	27	12	27	4716675	4716675	4661353	4579362	4310996	3566119	336542	108906	50045	0	52.26
SRS3263863	174	174	138	116	71	23	33	67	4616978	4616978	4519717	4361246	3581872	1864626	141732	43085	26232	0	52.46
SRS3263867	165	165	118	100	60	25	23	52	4635924	4635924	4520641	4375780	3697431	2432159	198397	53989	28711	0	52.32
SRS3277980	21	21	17	16	16	15	5	8	4728856	4728856	4722359	4716159	4716159	4679390	733975	430390	272757	0	52.16
SRS3277983	34	34	28	27	27	23	6	12	4725237	4725237	4717012	4710741	4710741	4565242	645459	254041	161117	0	52.16
SRS3305108	80	80	60	54	41	32	10	24	4737427	4737427	4697955	4653602	4419507	4075495	590881	109967	68778	0	52.15
SRS3384744	38	38	34	31	26	23	7	12	5036090	5036090	5028022	5006538	4922853	4809639	507635	317868	156747	0	52.12
SRS3531683	44	44	30	27	21	16	5	9	4790688	4790688	4768293	4746607	4637503	4431558	724281	396286	241337	0	52.08
SRS3531686	40	40	30	27	23	17	5	10	4743483	4743483	4723343	4700311	4637206	4404560	1043387	341340	189331	0	52.13
SRS3531688	55	55	38	32	28	17	6	11	4749553	4749553	4721822	4677029	4604934	4171702	626930	324307	176361	0	52.12
SRS3570564	102	102	79	67	58	35	18	36	4734683	4734683	4685509	4598116	4426828	3548807	255689	84677	47558	0	52.18
SRS3594863	87	87	76	70	53	28	14	32	4707652	4707652	4677525	4631595	4306897	3361113	377725	95499	47033	0	52.26
SRS3614301	35	35	23	21	18	15	4	8	4749464	4749464	4726440	4710882	4662608	4538193	765625	514430	232192	0	52.1
SRS3623438	64	64	53	48	38	29	9	20	4741518	4741518	4720261	4688829	4511179	4179767	381154	145722	79854	0	52.14
SRS3623475	93	93	74	65	51	33	15	29	4829702	4829702	4786657	4715212	4477521	3874665	270949	115555	53106	0	52.26
SRS3643359	39	39	28	26	24	17	5	10	4756982	4756982	4738929	4727757	4688559	4404406	861777	384028	164056	0	52.11
SRS3643360	30	30	19	18	17	14	4	7	4748249	4748249	4728809	4722840	4709964	4585549	1043259	485946	231406	0	52.11
SRS3643369	137	137	102	85	61	30	20	43	4705127	4705127	4625631	4501049	4074406	2965261	210856	74859	39054	0	52.27
SRS3643375	31	31	19	18	15	12	4	6	4752408	4752408	4730070	4724101	4673313	4548898	1171989	527100	386166	0	52.1
SRS3643376	31	31	26	25	23	16	6	10	4767105	4767105	4759161	4753192	4709031	4430472	824772	321072	198339	0	52.16
SRS3643385	29	29	21	19	18	15	4	7	4758073	4758073	4745874	4732945	4720069	4595654	1041918	463646	231406	0	52.1
SRS3643389	23	23	20	19	18	16	5	9	4740318	4740318	4736298	4730896	4706584	4622148	992352	381244	263201	0	52.19
SRS3643405	24	24	21	20	20	16	4	8	4735150	4735150	4731822	4726420	4726420	4561365	1124070	381910	199487	0	52.17
SRS3676301	39	39	27	25	22	17	5	9	4770888	4770888	4749937	4738249	4691297	4485508	689084	384283	206269	0	52.09
SRS3676309	38	38	28	25	23	20	5	10	4757808	4757808	4731373	4709857	4673042	4577545	751960	322979	175373	0	52.22
SRS3676326	31	31	24	23	22	18	5	10	4734029	4734029	4723675	4717781	4700982	4537434	890480	300661	178284	0	52.15
SRS3703443	54	54	38	34	29	23	7	13	4744447	4744447	4715213	4687554	4596540	4367513	550509	255413	140923	0	52.16
SRS3703447	40	40	29	26	22	16	4	9	4747778	4747778	4728385	4709939	4636332	4409352	989176	430726	162767	0	52.11
SRS3703456	26	26	21	19	17	15	4	6	4979046	4979046	4971841	4955925	4921834	4841923	1005956	498688	404535	0	52.05
SRS3703458	89	89	78	70	50	32	15	31	4776033	4776033	4746802	4687240	4325022	3659529	377836	93059	56496	0	52.24
SRS3703460	52	52	41	38	30	22	7	14	4793940	4793940	4773406	4750790	4605552	4316779	632523	232707	132397	0	52.1
SRS3703461	64	64	56	52	45	32	11	24	4810911	4810911	4795627	4769051	4628387	4123615	392257	134049	62735	0	52.25
SRS3703481	76	76	58	55	42	33	12	25	4845664	4845664	4809273	4789388	4525702	4175470	340490	119866	78816	0	52.08
SRS3703482	50	50	35	33	27	20	6	12	4748718	4748718	4717969	4706077	4611268	4355750	646237	279072	134889	0	52.13
SRS3708657	24	24	21	20	19	15	4	8	4698720	4698720	4694951	4689549	4668425	4502563	950949	443594	198104	2.11	52.2
SRS3721748	21	21	19	18	18	15	5	8	4733084	4733084	4730479	4725077	4725077	4615253	849867	443524	203000	0	52.17
SRS3721756	46	46	38	34	30	26	7	15	4819376	4819376	4803555	4772586	4693342	4572312	647675	178248	119948	0	52.26
SRS3721765	36	36	22	20	17	14	4	7	4750408	4750408	4723966	4712427	4666720	4542305	994197	430726	320435	0	52.1
SRS3721766	85	85	75	69	52	32	16	32	4781973	4781973	4762058	4717268	4404061	3630272	308297	92997	58872	0	52.25
SRS3721768	19	19	16	15	15	13	3	6	4817408	4817408	4810870	4804577	4804577	4719083	1270038	708725	225223	0	52.11
SRS3742737	42	42	37	36	31	23	8	15	4688848	4688848	4672467	4666287	4561352	4260087	514118	216917	116534	0	52.16
SRS3742738	56	56	40	38	29	20	7	13	4745772	4745772	4717735	4702174	4568582	4221341	507759	305336	129650	0	52.12
SRS3742776	69	69	46	43	34	26	8	17	4781989	4781989	4731160	4709803	4555876	4256472	416233	195760	103083	0	52.16
SRS3742780	28	28	25	22	20	17	5	8	4771142	4771142	4766442	4746543	4714348	4603824	781696	409108	196142	0	52.17
SRS3742807	84	84	54	50	38	27	10	21	4721597	4721597	4660057	4633466	4428533	3993884	383545	158198	81867	0	52.21
SRS3799139	29	29	23	21	18	14	4	6	4751816	4751816	4742812	4729883	4684933	4532322	1041918	517123	384022	0	52.1
SRS3799145	37	37	28	27	21	17	5	9	4965273	4965273	4950862	4944893	4839585	4678369	926301	384764	196459	0	52.04
SRS3818524	35	35	22	19	16	13	4	7	4754007	4754007	4732058	4710957	4663638	4538811	1171989	465790	232847	0	52.09
SRS3818525	30	30	23	21	18	16	5	8	4762475	4762475	4751697	4737756	4685095	4600614	890181	385205	232863	0	52.17
SRS3818532	35	35	20	19	16	12	4	6	4753720	4753720	4725197	4719228	4670194	4498503	1133770	524934	386421	0	52.11
SRS3818541	22	22	18	15	13	11	4	6	4754292	4754292	4748652	4724334	4688921	4606944	763751	553129	428789	0	52.18
SRS3818547	32	32	20	19	17	13	4	7	4757906	4757906	4738752	4732783	4695564	4543143	1043387	508864	257696	0	52.1
SRS3871603	27	27	25	24	23	16	4	9	4698091	4698091	4695672	4690270	4665858	4372904	939783	383338	162901	0	52.2
SRS3871668	81	81	61	52	43	33	12	24	4689386	4689386	4641637	4579078	4443003	4130059	339445	133665	81047	0	52.08
SRS3871685	55	55	46	46	40	31	10	21	4811235	4811235	4790747	4790747	4679759	4320468	376844	151403	80729	0	52.2
SRS3877804	53	53	36	32	29	23	6	14	4747750	4747750	4718185	4690961	4637685	4390079	606068	252374	110542	0	52.16
SRS3877806	40	40	31	29	26	21	6	11	4810163	4810163	4787248	4774810	4732319	4548505	558678	343223	151232	0	52.18
SRS3877857	47	47	36	34	27	20	5	11	4746434	4746434	4722897	4711744	4586075	4306620	958227	255760	110602	2.04	52.12
SRS3877858	36	36	32	30	27	20	5	11	4791423	4791423	4783662	4768684	4705659	4446256	764135	247614	133445	0	52.19
SRS3877871	74	74	62	55	45	29	11	24	4774233	4774233	4748694	4696363	4534973	3892248	427315	119680	62161	0	52.24
SRS3877872	45	45	38	37	34	27	9	16	4739255	4739255	4723516	4717622	4656941	4410673	494719	198532	94218	0	52.17
SRS3877874	68	68	48	42	35	25	7	17	4700228	4700228	4645938	4607589	4489237	4104647	661594	222597	86537	0	52.07
SRS3877875	52	52	43	40	33	24	7	15	4722800	4722800	4703715	4687224	4569729	4255003	559365	191819	115262	0	52.25
SRS3877879	51	51	44	42	35	27	8	17	4726305	4726305	4708289	4692866	4557755	4281964	685861	183306	91993	0	52.19
SRS3877880	103	103	75	68	48	33	15	30	4745650	4745650	4681399	4632575	4286914	3739559	257998	110464	58853	0	52.19
SRS3878438	31	31	21	18	16	13	4	6	4753912	4753912	4739128	4718890	4681671	4557530	1041927	525047	384028	0	52.09
SRS3892747	37	37	24	22	21	16	5	8	4811980	4811980	4789119	4777175	4755550	4569117	768990	430726	246821	0	52.07
SRS3901400	29	29	25	23	20	17	4	8	4769960	4769960	4763366	4750928	4694550	4595357	1104196	405482	166495	0	52.17
SRS3923246	61	61	48	45	39	28	10	20	4774685	4774685	4746458	4730095	4615348	4179185	396009	151220	96582	0	52.15
SRS3923247	72	72	47	42	30	23	8	15	4765189	4765189	4709321	4669473	4444726	4208934	550510	192616	129636	0	52.17
SRS3932739	36	36	23	22	18	14	5	8	4751207	4751207	4728053	4722084	4661162	4507655	656058	430429	316830	0	52.1
SRS3932740	48	48	41	38	32	26	7	15	4826957	4826957	4813485	4790161	4683582	4479730	493336	259438	96398	0	52.26
SRS3932742	38	38	31	29	23	19	4	10	4821248	4821248	4808142	4794791	4701084	4524927	969784	381379	166382	0	52.1
SRS3932749	43	43	29	28	26	20	6	12	4710128	4710128	4685085	4678885	4644384	4406149	610109	278181	151162	0	52.14
SRS3932851	31	31	20	18	16	12	3	6	4788657	4788657	4771069	4756123	4718904	4568858	1030759	655898	384950	0	52.1
SRS3944383	41	41	22	19	18	15	5	9	4774495	4774495	4741149	4717628	4696226	4571811	651631	400991	274206	0	52.1
SRS3944386	40	40	29	27	25	21	6	11	4808879	4808879	4786205	4772356	4734330	4579664	734573	293216	151905	0	52.05
SRS3950181	21	21	19	18	18	15	3	6	4802729	4802729	4800268	4794290	4794290	4673632	1909892	381284	324521	0	52.13
SRS3963653	37	37	21	19	16	13	4	7	4751745	4751745	4723639	4708558	4660284	4535869	1171989	430363	232192	0	52.1
SRS3963690	29	29	21	19	13	12	3	6	4822582	4822582	4805012	4789363	4664854	4628051	1260780	665240	243168	0	52.23
SRS3975489	55	55	40	35	29	20	7	13	4768892	4768892	4739734	4706047	4617654	4261102	756278	226156	146167	0	52.1
SRS3975490	38	38	32	27	25	16	5	9	4701728	4701728	4689846	4653105	4629829	4279100	986557	323742	196319	0	51.97
SRS3981197	41	41	32	30	25	17	5	10	4711561	4711561	4694867	4678993	4598210	4304760	766019	341991	151168	0	52.12
SRS3981198	39	39	26	24	20	17	6	10	4802619	4802619	4782166	4768225	4692714	4572027	530694	366983	198107	0	52.08
SRS3983880	71	71	50	47	38	27	9	19	4837625	4837625	4794084	4772212	4618485	4189751	558518	162856	90039	0	52.09
SRS3992608	75	75	56	52	38	28	10	20	4786425	4786425	4742435	4708862	4452097	4114989	391802	165562	81518	0	52.12
SRS3998048	35	35	30	29	26	19	6	11	4728184	4728184	4719397	4713503	4662579	4384633	794919	298451	168036	0	52.15
SRS4026466	30	30	19	18	14	11	3	6	4752046	4752046	4731733	4725764	4659379	4534552	1259185	514967	384315	0	52.1
SRS4026695	36	36	25	24	21	14	4	7	4759270	4759270	4738425	4732456	4687506	4424168	932472	477329	231586	0	52.1
SRS4027009	45	45	32	30	24	20	6	12	4712936	4712936	4694666	4682632	4573396	4429632	674338	305269	177590	0	52.12
SRS4046292	21	21	18	17	17	14	3	6	4752051	4752051	4745964	4740471	4740471	4607707	1289814	465840	310063	0	52.12
SRS4046295	30	30	18	17	14	11	3	6	4782867	4782867	4760576	4754607	4705573	4580746	1261476	535998	385634	0	52.11
SRS4050949	63	63	45	41	34	25	8	17	4751080	4751080	4715608	4682694	4569183	4223518	461556	188215	96994	0	52.1
SRS4050958	38	38	31	29	25	19	5	11	4807968	4807968	4796076	4780560	4701887	4483393	904760	290915	168521	0	52.13
SRS4073656	36	36	25	24	20	17	5	9	4751136	4751136	4733354	4727385	4653504	4528677	676368	384028	225734	0	52.1
SRS4078551	28	28	25	23	22	16	5	9	4774786	4774786	4770096	4757129	4735504	4486353	765501	382119	223787	0	52.16
SRS4122414	33	33	19	18	14	11	3	6	4746985	4746985	4722980	4717011	4657528	4533113	1171994	691066	386421	0	52.12
SRS4126421	86	86	68	63	49	28	13	28	4718491	4718491	4671913	4632206	4358461	3559777	327755	102325	53347	0	52.19
SRS4126423	105	105	75	70	48	29	15	30	4737928	4737928	4673139	4638667	4255819	3535221	308301	100964	47647	0	52.19
SRS4150956	47	47	35	32	28	18	6	11	4755599	4755599	4734087	4708527	4644633	4268345	862934	305256	176868	0	52.1
SRS4200658	32	32	19	18	14	11	3	6	4750633	4750633	4727239	4721270	4661787	4537372	1261660	598876	384951	0	52.1
SRS4200665	22	22	19	16	16	13	3	6	4799759	4799759	4794900	4777732	4777732	4644789	1324645	508705	430622	0	52.08
SRS4263063	30	30	24	22	20	17	4	8	4681833	4681833	4670565	4655390	4621246	4506388	1316717	390314	198632	0	52.05
SRS4328473	39	39	27	22	18	14	5	8	4753129	4753129	4732114	4700344	4619918	4466048	823754	400840	232064	0	52.1
SRS4425001	36	36	23	21	17	12	5	7	4747911	4747911	4724603	4709045	4645196	4438991	656062	499923	386421	0	52.1
SRS4493580	31	31	22	20	17	14	5	8	4697384	4697384	4682916	4668744	4615227	4488671	856111	397701	232497	0	52.2
SRS4493660	24	24	21	20	20	15	5	9	4890013	4890013	4884630	4878736	4878736	4680565	824972	397692	223787	0	52.12
SRS4493703	73	73	49	44	37	26	9	19	4744155	4744155	4693620	4655383	4526844	4104530	561576	154093	85774	0	52.13
SRS4698468	60	60	45	38	30	23	6	14	4781289	4781289	4756497	4697200	4566049	4315448	561692	302962	110326	0	52.11
SRS4704840	57	57	42	37	31	21	6	13	4692945	4692945	4665638	4630079	4525222	4136735	498881	338558	101022	0	52.12
SRS4815082	52	52	34	33	30	23	7	14	4741775	4741775	4706583	4700614	4638443	4360323	864175	247336	110318	0	52.16
SRS4834346	40	40	30	28	27	22	6	12	4751309	4751309	4733098	4721127	4708251	4518638	927870	308121	122624	0	52.1
SRS4852652	36	36	34	33	32	22	6	12	4695305	4695305	4692891	4686736	4667725	4293300	550611	299658	146934	0	52.2
SRS4852662	45	45	31	29	23	20	5	11	4782597	4782597	4757671	4743391	4647092	4517518	653615	342039	177127	0	52.1
SRS4852670	29	29	27	25	24	17	5	10	4747124	4747124	4744580	4732239	4710565	4422423	952559	310072	170577	0	52.09
SRS4950833	22	22	18	17	17	16	5	9	4711233	4711233	4701133	4694862	4694862	4663115	637360	392983	268578	0	52.24
SRS4950836	45	45	39	38	35	26	8	16	4694408	4694408	4682688	4672790	4621729	4279029	596978	187220	98084	2.11	52.21
SRS4973527	70	70	47	43	38	23	8	17	4737039	4737039	4684110	4653731	4555054	3968659	653714	196633	90216	0	52.17
SRS4973533	57	57	47	43	33	26	8	17	4746667	4746667	4725224	4696624	4503154	4235144	550685	175244	101050	0	52.13
SRS5002118	26	26	21	18	17	14	5	8	4719251	4719251	4705966	4687059	4676610	4556937	661471	430357	321000	0	51.94
SRS5029671	58	58	49	46	39	27	10	20	4799622	4799622	4775916	4750755	4609059	4202656	587992	150431	90938	0	52.16
SRS5029814	39	39	34	34	31	25	7	14	4702684	4702684	4691552	4691552	4638012	4431487	764021	186486	132095	2.11	52.22
SRS5037112	52	52	42	38	34	25	8	15	4767789	4767789	4745111	4718249	4645903	4312388	466392	202149	110150	0	52.18
SRS5042475	73	73	62	60	52	32	13	28	4699102	4699102	4678473	4661946	4506740	3778727	407216	104356	56828	0	52.23
SRS5042478	52	52	36	30	25	19	6	11	4710479	4710479	4684449	4642300	4540348	4299194	765624	324259	150304	0	52.13
SRS5073721	128	128	93	83	55	33	19	40	4749715	4749715	4671553	4593568	4078374	3267073	255360	75308	42487	0	52.25
SRS5073737	36	36	34	32	28	22	6	12	4650050	4650050	4647631	4635116	4560663	4328750	644936	299320	119530	0	52.22
SRS5101710	38	38	28	25	21	17	5	10	4746027	4746027	4729495	4709792	4639173	4475307	765788	382754	198401	0	52.09
SRS5130641	34	34	29	28	27	22	5	11	4716378	4716378	4708022	4702620	4679970	4489326	956071	315109	151061	2.12	52.12
SRS5135039	84	84	75	68	53	38	17	33	4764889	4764889	4750324	4699136	4447195	3893731	427858	85496	58655	0	52.24
SRS5135291	74	74	53	46	37	27	10	19	4744475	4744475	4703532	4655533	4501622	4119427	371972	167121	89040	0	52.13
SRS5140949	82	82	65	62	45	32	13	26	4697073	4697073	4660946	4638949	4361638	3929893	410975	113198	65036	0	52.21
SRS5140962	48	48	37	32	27	21	6	12	4712948	4712948	4690905	4661220	4586443	4371374	853619	232064	134915	0	52.13
SRS5165194	89	89	68	60	50	31	14	28	4738968	4738968	4694147	4631751	4435658	3731765	269154	106501	58858	0	52.14
SRS5165198	22	22	21	20	20	14	4	7	4712113	4712113	4710622	4704404	4704404	4454694	1307534	435817	225224	0	52.12
SRS5187917	100	100	72	65	51	31	14	30	4682851	4682851	4614300	4557022	4296485	3590208	329893	97730	53082	0	52.24
SRS5190960	92	92	73	65	46	32	13	28	4628178	4628178	4585834	4529639	4188854	3727736	338096	93093	56765	0	52.23
SRS5190961	82	82	62	54	44	31	12	25	4746055	4746055	4701106	4642947	4472508	3960113	329930	132095	78754	0	52.14
SRS5195383	41	41	37	32	30	23	6	13	4767673	4767673	4761034	4723935	4690731	4437275	694830	265975	121767	0	52.18
SRS5216408	86	86	71	67	55	35	16	32	4728143	4728143	4688596	4658488	4429276	3703358	249325	115446	54040	0	52.3
SRS5233061	37	37	25	24	21	14	4	8	4756410	4756410	4734142	4728173	4683223	4415151	1041053	401059	231586	0	52.09
SRS5245200	78	78	62	57	40	31	12	24	4697262	4697262	4660876	4623940	4340526	4005951	401150	140852	76820	0	52.2
SRS5245245	39	39	33	30	27	19	6	12	4731729	4731729	4722385	4699367	4645671	4346264	851841	255771	151116	0	52.15
SRS5255072	70	70	61	53	45	33	13	24	4750327	4750327	4731344	4671603	4530896	4122207	305108	116194	77822	0	52.25
SRS5266891	93	93	63	59	47	35	14	28	4725761	4725761	4659432	4630051	4415426	3943638	338398	106265	64160	0	52.21
SRS5266892	133	133	105	97	63	32	23	48	4817497	4817497	4755305	4699211	4085165	2949336	253481	62887	36370	0	52.13
SRS5290905	48	48	34	31	26	20	6	11	4745893	4745893	4715416	4696932	4617966	4386392	742706	338579	142681	0	52.14
SRS5290969	37	37	31	29	29	22	6	13	4712678	4712678	4700539	4686886	4686886	4404582	510208	341087	145996	0	52.22
SRS5297494	26	26	20	18	14	12	3	6	4818249	4818249	4806754	4791105	4712100	4648603	1219445	523928	381310	0	52.18
SRS5297499	45	45	31	29	26	19	5	11	4795163	4795163	4770153	4758235	4713285	4435770	766859	287215	151165	0	52.09
SRS5297997	44	44	30	29	23	19	5	10	4899397	4899397	4873952	4867983	4773301	4606926	969897	342203	150304	0	52.03
SRS5304972	46	46	40	37	37	25	6	16	4736873	4736873	4725207	4708102	4708102	4250358	886084	281243	87056	0	52.2
SRS5305093	87	87	66	59	53	32	14	29	4746394	4746394	4703669	4655552	4548448	3731557	289911	126531	53468	0	52.13
SRS5305099	39	39	33	31	25	20	5	11	4731628	4731628	4716731	4701215	4584914	4415441	773387	321476	139322	0	52.24
SRS5305101	58	58	46	41	36	29	8	18	4728297	4728297	4701956	4661375	4574697	4341980	675635	169995	84905	0	52.25
SRS5305107	35	35	28	26	22	16	4	8	4751750	4751750	4741735	4730598	4663806	4418315	1171989	430364	153131	0	52.1
SRS5305121	94	94	66	54	45	30	12	25	4836511	4836511	4775777	4694724	4531549	3942596	358862	118324	77792	0	52.06
SRS5321103	38	38	25	24	20	16	5	8	4750609	4750609	4728050	4722081	4661213	4497455	859378	386421	254670	0	52.1
SRS5321108	51	51	44	40	38	25	8	17	4725288	4725288	4714153	4681292	4636535	4173197	638887	158777	107321	0	52.19
SRS5342643	37	37	23	20	17	14	4	7	4750145	4750145	4726202	4703396	4656874	4532047	1041228	475844	232064	0	52.11
SRS5346836	80	80	57	52	38	29	10	22	4779691	4779691	4735642	4702272	4471331	4126263	550492	141575	79587	0	52.12
SRS5346842	84	84	61	53	41	26	9	21	4738240	4738240	4692147	4636303	4412798	3860360	460480	126531	80967	0	52.16
SRS5357118	61	61	57	52	43	29	11	23	4711034	4711034	4701356	4668964	4497112	3916786	409081	111504	81828	0	52.22
SRS5367355	40	40	37	34	31	21	6	13	4759035	4759035	4753368	4731989	4673386	4304286	896590	229799	122809	0	52.12
SRS5396276	49	49	37	35	28	24	6	13	4877643	4877643	4856904	4844545	4732083	4572237	1122481	241167	134904	0	52.05
SRS5396921	34	34	30	28	26	21	6	12	4873682	4873682	4863335	4849286	4820101	4633148	570619	273778	180174	0	52.1
SRS5396963	40	40	26	23	20	16	5	9	4749738	4749738	4725510	4702704	4657277	4503407	864359	414704	198401	0	52.11
SRS5396964	42	42	39	38	35	27	7	16	4774560	4774560	4767170	4761192	4709219	4406820	801702	189091	93056	0	52.19
SRS5413670	37	37	23	22	18	14	4	7	4751676	4751676	4728092	4722123	4662264	4487891	1171987	430762	232707	0	52.1
SRS5413676	34	34	21	19	16	12	4	6	4813610	4813610	4788833	4775739	4720654	4557614	863199	514778	397760	0	52.11
SRS5426691	36	36	23	22	21	18	4	8	4802415	4802415	4782690	4776721	4763845	4639430	771941	485946	198633	0	52.17
SRS5426695	45	45	38	35	26	22	6	12	4848395	4848395	4833728	4812243	4656317	4499613	759443	237279	167258	0	52.23
SRS5433136	46	46	41	38	34	23	6	14	4729812	4729812	4721282	4696006	4625486	4244877	824202	209723	105252	0	52.12
SRS5454047	31	31	27	27	26	21	5	11	4731228	4731228	4722547	4722547	4701279	4504482	850381	299190	145081	0	52.1
SRS5478925	94	94	77	66	50	33	16	31	4748122	4748122	4708095	4625963	4326120	3717150	281162	105743	59099	0	52.26
SRS5501746	28	28	24	21	17	14	4	7	4847681	4847681	4839965	4818347	4744196	4638433	801092	491783	246709	2.04	52.23
SRS5501986	55	55	42	38	31	25	7	16	4792797	4792797	4772441	4743569	4632317	4393697	639657	196547	97632	0	52.1
SRS5501991	31	31	20	19	16	12	3	7	4719053	4719053	4698118	4692149	4644749	4491581	1040447	655830	231973	0	52.13
SRS5509937	55	55	40	35	32	23	5	13	4706152	4706152	4680261	4646401	4587213	4273893	803648	280751	88764	0	52.16
SRS5509948	82	82	69	66	53	31	14	30	4679449	4679449	4644899	4627179	4377061	3589894	332454	94929	51813	0	52.28
SRS5509950	57	57	39	36	29	23	7	14	4796126	4796126	4762208	4740105	4624202	4418152	434393	269265	111639	0	52.1
SRS5544218	30	30	23	22	20	17	5	9	4768637	4768637	4757458	4751489	4719638	4594811	766268	430993	222932	0	52.13
SRS5582037	36	36	22	21	17	14	4	6	4706195	4706195	4679206	4673237	4615482	4491055	1133770	475751	386421	0	52.14
SRS5605391	35	35	22	21	17	14	4	7	4752218	4752218	4728668	4722699	4662840	4538013	1171982	430495	232064	0	52.09
SRS5605400	50	50	34	32	27	20	6	12	4748800	4748800	4718068	4703788	4616773	4356223	1061371	241045	118324	0	52.1
SRS5605403	39	39	28	27	20	16	5	9	4743617	4743617	4724256	4718287	4595005	4425843	855740	362473	213126	0	52.13
SRS5605404	42	42	28	26	22	17	4	8	4745862	4745862	4721429	4705871	4636957	4440191	1061428	422376	175182	0	52.12
SRS5605406	32	32	28	26	21	18	4	9	4755159	4755159	4748825	4734870	4651290	4537674	1171988	384951	198108	0	52.11
SRS5606154	27	27	24	22	19	17	5	9	4742626	4742626	4738873	4723938	4678102	4593888	850715	363895	203976	0	52.05
SRS5621392	48	48	39	38	36	29	8	17	4759141	4759141	4738328	4732110	4692223	4424440	759537	175235	87039	2.08	52.1
SRS5634816	19	19	16	15	14	11	2	5	4669155	4669155	4665672	4659407	4648831	4552766	1868524	485841	392881	0	52.21
SRS5748864	40	40	29	25	20	18	5	10	4893047	4893047	4871017	4846566	4769749	4687593	697985	383992	198340	0	52.06
SRS5749171	37	37	22	20	17	14	5	8	4749388	4749388	4723992	4709712	4661438	4536611	765788	430595	232211	0	52.1
SRS5830237	45	45	33	28	22	19	5	10	5063682	5063682	5041470	5006700	4911209	4801547	742292	330076	187803	0	52.07
SRS6019614	38	38	35	34	31	23	6	14	4636746	4636746	4631748	4623124	4564926	4275799	737942	248172	108822	0	52.09
SRS6066767	33	33	29	26	23	18	5	10	4767272	4767272	4760057	4738744	4681153	4505393	901970	317142	176373	0	52.17
SRS6158633	33	33	20	19	15	12	4	6	4750446	4750446	4728064	4722095	4662236	4537409	1171988	514724	386421	0	52.1
SRS6317668	37	37	33	31	28	21	6	13	4701352	4701352	4695592	4679676	4635519	4389940	602157	277721	146103	0	52.24
SRS6345520	45	45	37	35	33	26	8	16	4767648	4767648	4749351	4736913	4704005	4421789	426352	228749	95315	0	52.18
SRS6379997	77	77	66	60	45	29	12	25	4759204	4759204	4729814	4685522	4410574	3831050	398174	118223	62409	0	52.22
SRS6505807	41	41	36	34	32	24	7	13	4825736	4825736	4814027	4798221	4761938	4480441	496243	255997	129918	0	52.05
SRS6691834	51	51	36	32	28	22	7	14	4745169	4745169	4712466	4680739	4620880	4383079	514510	243747	150193	0	52.13
SRS6780474	15	15	12	12	12	11	3	5	4812656	4812656	4805210	4805210	4805210	4768407	1460676	710186	394216	0	52.12
SRS6796396	22	22	18	16	15	12	3	6	4769382	4769382	4763986	4751548	4730146	4608702	1309353	666453	298309	0	52.17
SRS6826162	14	14	11	11	11	10	2	4	4810562	4810562	4800075	4800075	4800075	4768328	2203770	710186	393924	0	52.12
SRS6892729	27	27	24	23	22	19	5	9	4727984	4727984	4722712	4716734	4692459	4579080	962746	430622	166187	0	52.2
SRS6953376	40	40	31	29	24	20	6	13	4767451	4767451	4751768	4736685	4647548	4485611	517984	297835	143988	0	52.14
SRS6953633	44	44	31	27	24	19	5	11	4749965	4749965	4724899	4694704	4646054	4439692	759604	299111	135655	0	52.1
SRS6962818	29	29	24	22	18	14	4	7	4880172	4880172	4870379	4854463	4774920	4628804	832526	527676	237221	0	52.2
SRS6978015	37	37	28	26	20	17	5	10	4908489	4908489	4889177	4873252	4787222	4667410	731324	388366	204154	0	52.07
SRS6998672	28	28	23	22	20	15	5	9	4722241	4722241	4715505	4709611	4665244	4462747	823911	382131	213844	0	52.2
SRS6998679	58	58	50	47	36	23	8	17	4714603	4714603	4695856	4675123	4476722	3964059	880634	155250	87985	0	52
SRS6998687	40	40	38	35	30	23	8	14	4852285	4852285	4849364	4825463	4733965	4467807	477578	216884	148881	0	52.15
SRS7024180	41	41	37	36	33	26	8	16	4798608	4798608	4787641	4780497	4719160	4458246	653795	157267	119052	0	52.14
SRS7024185	61	61	52	50	46	31	10	23	4748160	4748160	4731662	4717720	4646881	4058735	637864	141404	61749	0	52.13
SRS7024186	40	40	36	35	33	24	7	14	4890029	4890029	4881406	4874731	4841165	4494117	564878	263509	109953	0	52.09
SRS7051530	40	40	25	24	20	16	4	8	4761428	4761428	4727656	4721687	4662204	4501237	1171988	380911	241083	0	52.09
SRS7051544	70	70	51	45	36	26	9	19	4775323	4775323	4737937	4695740	4538230	4167794	563711	142690	90100	0	52.12
SRS7051545	147	147	123	108	65	34	28	56	4828976	4828976	4761342	4654924	3870496	2780727	181082	55569	28205	0	52.31
SRS7079660	63	63	55	53	44	32	12	24	4795870	4795870	4779392	4763961	4590856	4136510	387354	134566	74447	0	52.17
SRS7079669	154	154	122	104	65	28	26	56	4739981	4739981	4646466	4511686	3802204	2477272	198261	52961	29869	0	52.37
SRS7099946	21	21	19	19	18	15	3	7	4805444	4805444	4802547	4802547	4780922	4661313	1252509	430388	300919	0	52.12
SRS7099948	40	40	28	25	21	17	5	10	4712584	4712584	4691973	4672949	4613090	4455358	1084725	278549	174965	0	52.13
SRS7104302	40	40	29	27	23	18	4	9	4709818	4709818	4689053	4673230	4608736	4412175	700963	401348	142984	0	52.14
SRS7136897	39	39	28	26	25	19	5	10	4756726	4756726	4738624	4726690	4716241	4474501	656056	342049	162860	0	52.09
SRS7176439	51	51	36	35	29	22	6	13	4745328	4745328	4717473	4711504	4616559	4337250	652283	324329	110295	0	52.13
SRS7216496	167	167	126	110	71	28	29	61	4739703	4739703	4637823	4521408	3844486	2338505	189859	48538	28405	0	52.38
SRS7216497	109	109	78	70	55	35	16	33	4786439	4786439	4715561	4660200	4401031	3694310	326763	90228	53395	0	52.08
SRS7216499	197	197	141	111	68	29	30	65	4961140	4961140	4825615	4604271	3816073	2452259	193462	49963	26057	0	52.46
SRS7216517	122	122	92	80	59	36	21	41	4745703	4745703	4686921	4600540	4211036	3361700	289374	83739	44084	0	52.24
SRS7233515	40	40	31	26	23	18	5	9	4822414	4822414	4807690	4773270	4728320	4528007	1082741	383460	186532	0	52.09
SRS7251436	64	64	48	44	35	27	8	18	4710075	4710075	4673248	4647782	4489478	4185233	756198	156085	89349	0	52.14
SRS7282137	57	57	46	45	38	28	9	19	4638850	4638850	4613967	4607842	4471627	4116303	387367	160991	93234	0	52.18
SRS7282141	43	43	29	27	22	15	4	8	4752440	4752440	4724714	4710495	4625230	4350879	1141971	416235	231183	0	52.11
SRS7307710	87	87	78	70	48	28	13	29	4728164	4728164	4706294	4649637	4234250	3527858	327988	97271	49439	0	52.23
SRS7307717	27	27	20	16	12	11	3	6	4879468	4879468	4866577	4834476	4761886	4725083	1284491	560375	405131	1.97	52.25
SRS7325884	34	34	21	21	17	13	4	7	4749873	4749873	4723333	4723333	4657436	4503882	1258535	400892	254874	0	52.1
SRS7358824	82	82	62	59	46	29	11	25	4739294	4739294	4698723	4677329	4437242	3788744	405157	111219	58858	0	52.15
SRS7401583	92	92	75	71	53	32	15	33	4734823	4734823	4698851	4665570	4333969	3518979	319904	86372	49278	0	52.22
SRS7423440	40	40	26	25	22	17	5	10	4718015	4718015	4694401	4688432	4643482	4460726	674338	385634	170723	0	52.13
SRS7436153	69	69	51	48	37	26	7	18	4699470	4699470	4662269	4644727	4445418	4028798	601218	232192	63744	0	52.15
SRS7478812	48	48	36	31	28	20	6	13	4751544	4751544	4733654	4699335	4649179	4339979	736794	255300	129226	0	52.1
SRS7478824	45	45	39	35	30	21	7	13	4728073	4728073	4719168	4688211	4588816	4205624	697853	224090	96714	0	52.16
SRS7495787	30	30	25	24	22	17	5	10	4687101	4687101	4679425	4673531	4629164	4424993	823712	299459	182686	0	52.2
SRS7495791	34	34	31	30	28	22	5	11	4694907	4694907	4690000	4684022	4639872	4428258	957071	305619	129276	0	52.21
SRS7495795	79	79	58	51	42	30	12	23	4821261	4821261	4784731	4730980	4570108	4123240	377968	139271	83833	0	52.07
SRS7495800	37	37	24	22	18	14	4	8	4754070	4754070	4727657	4714387	4651431	4487734	1040448	430364	198588	0	52.09
SRS7506541	37	37	30	26	21	15	6	10	4725336	4725336	4707432	4679241	4594649	4352033	667483	331393	248639	0	51.96
SRS7506548	36	36	30	28	22	19	5	10	4727672	4727672	4719237	4706878	4611415	4500263	530694	403353	198094	0	52.15
SRS7524366	33	33	26	24	18	13	4	7	4856218	4856218	4836212	4820563	4698452	4523509	728386	523928	381847	1.98	52.2
SRS7537158	44	44	33	31	27	20	6	11	4806198	4806198	4787934	4776067	4714596	4450492	655985	342178	128887	0	52.08
SRS7610574	36	36	23	21	18	15	5	8	4657873	4657873	4635087	4619529	4571097	4446270	766268	430595	231696	0	52.2
SRS7610578	34	34	20	18	15	12	4	6	4751888	4751888	4725084	4709526	4661252	4536837	1171988	514781	386166	0	52.1
SRS7611105	28	28	22	20	17	14	5	8	4769521	4769521	4760743	4744873	4692731	4566175	890181	425732	233010	0	52.14
SRS7618524	37	37	25	24	20	16	5	9	4899684	4899684	4878779	4872810	4799560	4635667	687435	384022	198588	1.98	52.08
SRS7618526	36	36	23	20	17	14	4	7	4712759	4712759	4690831	4669716	4621066	4496239	1171988	465796	232211	0	52.13
SRS7660255	33	33	25	24	19	16	6	9	4793169	4793169	4779015	4773046	4698267	4573440	554316	366992	232064	0	52.07
SRS7679189	18	18	15	14	14	11	4	6	4745408	4745408	4740802	4734531	4734531	4635631	822616	656936	423475	0	52.22
SRS7744469	23	23	18	17	15	13	4	7	4745375	4745375	4734614	4728343	4691538	4635888	738093	486641	392983	0	52.21
SRS7744473	59	59	51	50	38	28	9	20	4708341	4708341	4690579	4684610	4477626	4091075	530505	175086	87947	0	52.15
SRS7881850	20	20	16	15	15	13	4	7	4728230	4728230	4722445	4716245	4716245	4631756	1095783	442661	272757	0	52.15
SRS7882159	26	26	22	21	16	13	4	7	4757413	4757413	4751890	4745921	4661417	4539780	1171988	430364	232579	0	52.11
SRS7882166	31	31	20	19	15	12	3	6	4711243	4711243	4690878	4684909	4623920	4499093	1171988	536239	386421	0	52.13
SRS7906613	33	33	30	29	25	20	6	11	4723556	4723556	4719524	4713555	4629640	4431105	737780	286115	165315	0	52.2
SRS7963633	21	21	17	16	16	14	4	7	4728912	4728912	4722572	4716372	4716372	4631883	1095783	442661	272757	0	52.15
SRS8098482	17	17	15	14	14	13	4	7	4612693	4612693	4609595	4603324	4603324	4565734	1095149	469294	267813	0	52.25
SRS8577975	30	30	24	22	20	17	5	9	4767958	4767958	4757105	4744667	4711826	4593790	666793	405519	229627	0	52.16
SRS8669007	26	26	20	18	16	12	4	7	4839070	4839070	4827460	4811944	4778191	4635418	762001	523151	302828	0	52.11
SRS8748165	28	28	26	23	23	18	6	10	4873325	4873325	4870847	4848748	4848748	4627179	534534	340650	223415	0	52
average	48.1026	48.1026	36.906	33.584	27.5869	19.9715	7.06838	14.0769	4.75538e+06	4.75538e+06	4.73292e+06	4.70935e+06	4.60349e+06	4.31613e+06	769698	324137	181398	0.0645014	52.1464

## Sheet: Global Isolates
Uberstrain	Name	Other	Barcode	Source Niche	Collection Year	Collection Month	Continent	location	Serovar	Comment	Sample ID	Secondary Sample ID	Coverage	N50	Length	Contig Number (>=200 bp)	Low Quality Bases	Assembly Barcode	SISTR1 Serovar	SeqSero2 Serovar	MLST ST	eBG	Serotype (Predicted)	rMLST rST	RMLST eBG	Serotype (Predicted)7	cgMLST ST	HC0	HC2	HC5	HC10	HC20	HC50	HC100	HC200	HC400	HC900 (ceBG)	HC2000 (Super- lineage)	wgMLST ST	lineage
SAL_GB2752AA	PNCS010763	SRR13686443	SAL_GB2752AA	Human	2018	1	North America	CAN	Newport		SAMN17840459	SRS8235131	130	643070	4719654	29	5858	SAL_NC3402AA_AS	Newport	Newport	45	3	Newport	1433	3	Newport	260113	260113	260113	260113	260113	10913	10913	10913	44	44	44	44	317993	2
SAL_FB6706AA	PNCS014177	SRR13387164	SAL_FB6706AA	Human	2018	4	North America	CAN	Newport		SAMN17085996	SRS7990421	93	380722	4812074	53	17289	SAL_MC6591AA_AS	Newport	Newport	45	3	Newport	1433	3	Newport	253741	253741	253741	253741	253741	67487	11022	11022	44	44	44	44	310757	2
SAL_ZA9798AA	PNCS004950	SRR10254596	SAL_ZA9798AA	Human	2018	4	North America	CAN	Newport		SAMN12993866	SRS5498139	155	610284	4783842	35	9672	SAL_SB7369AA_AS	Newport	Newport	45	3	Newport	1433	3	Newport	206381	206381	206381	206381	206381	206381	206381	206381	206381	44	44	44	254877	2
SAL_FB6699AA	PNCS014175	SRR13387157	SAL_FB6699AA	Human	2018	4	North America	CAN	Newport		SAMN17085991	SRS7990429	121	621752	4865484	33	5974	SAL_MC6598AA_AS	Newport	Newport	45	3	Newport	1433	3	Newport	253738	253738	253738	253738	218649	218649	218649	3159	44	44	44	44	310752	2
SAL_FB6547AA	PNCS014108	SRR13377289	SAL_FB6547AA	Human	2018	4	North America	CAN	Newport		SAMN17085941	SRS7984904	114	610604	4678854	40	8483	SAL_MC6303AA_AS	Newport	Newport	45	3	Newport	1433	3	Newport	253549	253549	253549	253549	253549	253549	253549	8193	44	44	44	44	310528	2
SAL_GB2232AA	PNCS009692	SRR13652300;SRR13664859	SAL_GB2232AA	Human	2017	10	North America	CAN	Newport		SAMN17808993	SRS8212290	129	691137	4708141	39	7010	SAL_NC2730AA_AS	Newport	Newport	45	3	Newport	1433	3	Newport	51706	51706	51706	51706	51706	48062	48062	44	44	44	44	44	317669	2
SAL_IB3600AA	PNCS003091	SRR14882100	SAL_IB3600AA	Human	2017		North America	CAN	Newport		SAMN18051646	SRS9254357	114	411282	4967127	43	6412	SAL_QC1202AA_AS	Newport	Newport	45	3	Newport	-124118	3		274882	274882	274882	274882	274882	274882	274882	274882	44	44	44	44	336737	2
SAL_HB6476AA	PNCS006353	SRR14338588	SAL_HB6476AA	Human	2018		North America	CAN	Newport		SAMN18743273	SRS8784584	75	450179	4657858	35	7384	SAL_PC1280AA_AS	Newport	Newport	8513	3		1433	3	Newport	269376	269376	262182	262182	262182	262182	262182	262182	44	44	44	44	330104	2
SAL_HB4283AA	PNCS005808	SRR14217351	SAL_HB4283AA	Human	2018		North America	CAN	Newport		SAMN18675187	SRS8686720	89	990831	5669915	31	5990	SAL_OC7747AA_AS	Newport	Newport	-1564	3		-122561			267748	254280	254280	254280	254280	254280	27978	27978	44	44	44	44	327937	2
SAL_HB4278AA	PNCS005857	SRR14219229	SAL_HB4278AA	Human	2018		North America	CAN	Newport		SAMN18675245	SRS8687297	68	450619	4717898	34	6828	SAL_OC7752AA_AS	Newport	Newport	45	3	Newport	1433	3	Newport	267631	267631	267631	267631	267631	267631	475	475	475	44	44	44	327838	2
SAL_TA1703AA	201703554	traces-0SXICPE	SAL_TA1703AA	Human	2017		Europe	FRA	Newport (predicted)				129	245664	4907652	77	60928	SAL_FB0060AA_AS	Newport		45	3	Newport	96897			147322	147322	147322	147322	147322	147322	147322	2175	2175	44	44	44	181414	2
SAL_TA1748AA	201706336	traces-0FQVNDL	SAL_TA1748AA	Human	2017		Europe	FRA	Newport (predicted)				171	437912	4699927	39	21286	SAL_FB0105AA_AS	Newport		45	3	Newport	1433	3	Newport	147393	147393	147393	147393	147393	147393	53848	3159	44	44	44	44	181471	2
SAL_TA1671AA	201700721	traces-0QTbAWa	SAL_TA1671AA	Human	2017		Europe	FRA	Newport (predicted)				91	224920	4568193	53	24855	SAL_FB0025AA_AS	Newport		45	3	Newport	96904			147264	147264	147264	147264	147264	147264	3472	3472	44	44	44	44	181327	2
SAL_TA1714AA	201704011	traces-0XYBTVI	SAL_TA1714AA	Human	2017		Europe	FRA	Newport (predicted)				117	263761	4740439	53	35904	SAL_FB0072AA_AS	Newport		45	3	Newport	1433	3	Newport	147346	147346	147346	147346	147346	64532	475	475	475	44	44	44	181437	2
SAL_TA1226AA	201802889	traces-0aWomDd	SAL_TA1226AA	Human	2018		Europe	FRA	Newport (predicted)				115	58615	4702199	158	74371	SAL_EB9220AA_AS	Newport		614	3	Newport	1433	3	Newport	147026	147026	147026	147026	147026	147026	147026	21275	475	44	44	44	181056	2
SAL_TA1003AA	201801632	traces-0ySMFNE	SAL_TA1003AA	Human	2018		Europe	FRA	Newport (predicted)				102	614816	4628624	45	14808	SAL_EB8995AA_AS	Newport		45	3	Newport	1433	3	Newport	146725	146725	146725	146725	146725	146725	1758	44	44	44	44	44	180715	2
SAL_TA1000AA	201800572	traces-0KxOCYz	SAL_TA1000AA	Human	2018		Europe	FRA	Newport (predicted)				108	78359	4638203	111	68727	SAL_EB8992AA_AS	Newport		45	3	Newport	28142	3	Newport	146723	146723	146723	146723	146723	24364	8666	6298	44	44	44	44	180713	2
SAL_TA0998AA	201800576	traces-0BOqPAh	SAL_TA0998AA	Human	2018		Europe	FRA	Newport (predicted)				80	53180	5008924	199	74793	SAL_EB8990AA_AS	Newport		45	3	Newport	28304	3	Newport	146721	146721	146721	146721	146721	146721	146721	7602	7602	44	44	44	180711	2
SAL_CB3086AA	202000722	traces-0DYpNfz	SAL_CB3086AA	Human	2020		Europe	FRA	Newport(predicted)				87	48737	4902167	199	44761	SAL_BC1865AA_AS	Newport		45	3	Newport	28304	3	Newport	224198	224198	224198	224198	224198	224198	224198	224198	7602	44	44	44	275529	2
SAL_JA8393AA	336979	SRR5631613	SAL_JA8393AA	Human	2017	1	Europe	GBR	Newport		SAMN07179531	SRS2241636	75	431756	4750163	25	732	SAL_TA1461AA_AS	Newport	Newport	45	3	Newport	63474	3	Newport	73078	73078	73078	73078	73078	73078	73078	73078	44	44	44	44	117886	2
SAL_CB3347AA	891518	SRR11142719	SAL_CB3347AA	Human	2020	2	Europe	GBR	Newport		SAMN14161859	SRS6195597	152	442858	4878462	33	4915	SAL_BC4566AA_AS	Newport	Newport	45	3	Newport	1433	3	Newport	225799	225799	225799	225799	225799	225799	225799	225799	92314	44	44	44	277332	2
SAL_JA8145AA	366329	SRR5632317	SAL_JA8145AA	Human	2017	4	Europe	GBR	Newport		SAMN07180389	SRS2242305	50	26301	5037245	389	38073	SAL_TA1710AA_AS	Newport		45	3	Newport	60927	3	Newport	73296	73296	73296	73296	73296	73296	70766	63310	63310	44	44	44	86199	2
SAL_PA9504AA	541387	SRR7230700	SAL_PA9504AA	Human	2018	5	Europe	GBR	Newport		SAMN09276863	SRS3351001	36	307555	4698202	38	11019	SAL_BB0901AA_AS	Newport	Newport	45	3	Newport	94887			123323	123323	123323	123323	123323	123323	123323	123323	44	44	44	44	150487	2
SAL_RA7219AA	539158	SRR7523653	SAL_RA7219AA	Human	2018	5	Europe	GBR	Newport		SAMN09661734	SRS3548006	71	449950	4778091	31	7858	SAL_CB9378AA_AS	Newport	Newport	45	3	Newport	1433	3	Newport	138078	138078	138078	138078	138078	138078	138078	16516	44	44	44	44	169297	2
SAL_MA1067AA	387047	SRR6165491	SAL_MA1067AA	Human	2017	6	Europe	GBR	Newport		SAMN07779480	SRS2587702	72	702282	4593966	23	1125	SAL_WA2595AA_AS	Newport	Newport	45	3	Newport	1433	3	Newport	92368	92368	92368	92368	92368	92368	3472	3472	44	44	44	44	108670	2
SAL_IB6185AA	1241500	SRR15054533	SAL_IB6185AA	Human	2021	6	Europe	GBR	Newport		SAMN20085594	SRS9411224	120	271548	5488240	128	22558	SAL_QC4499AA_AS	Newport	Newport	45	3	Newport	-125371	3		276983	276983	276983	276983	276983	270742	270742	270742	270742	44	44	44	339161	2
SAL_MA1072AA	390062	SRR6165486	SAL_MA1072AA	Human	2017	7	Europe	GBR	Newport		SAMN07779446	SRS2587695	51	199045	5246635	85	1098	SAL_WA2590AA_AS	Newport	Newport	45	3	Newport	65582	3	Newport	92323	92323	92323	92323	92323	92323	92323	92323	92323	44	44	44	118861	2
SAL_YA3504AA	775088	SRR9719548	SAL_YA3504AA	Human	2019	7	Europe	GBR	Salmonella Newport		SAMN12324852	SRS5127683	139	1237407	4687047	27	13211	SAL_OB2908AA_AS	Newport	Newport	45	3	Newport	63463	3	Newport	194722	194722	194722	194722	194722	194722	17340	44	44	44	44	44	241251	2
SAL_YA3480AA	773750	SRR9719575	SAL_YA3480AA	Human	2019	7	Europe	GBR	Salmonella Newport		SAMN12324903	SRS5127711	141	643127	4677857	31	1178	SAL_OB2933AA_AS	Newport	Newport	45	3	Newport	1433	3	Newport	194761	194761	194761	194761	194761	7229	475	475	475	44	44	44	241302	2
SAL_SA9494AA	420581	SRR7911408	SAL_SA9494AA	Human	2017	8	Europe	GBR	Newport		SAMN10140102	SRS3827370	112	401767	4669965	52	7841	SAL_EB6732AA_AS	Newport	Newport	45	3	Newport	1433	3	Newport	145478	145478	132372	132372	132372	92322	92322	8193	44	44	44	44	179209	2
SAL_ZA0166AA	792603	SRR10031606	SAL_ZA0166AA	Human	2019	8	Europe	GBR	Salmonella Newport		SAMN12648876	SRS5315525	94	394203	4818643	35	43104	SAL_PB9998AA_AS	Newport	Newport	6203	3	Newport	1433	3	Newport	199631	199631	186750	186750	186750	186750	186750	117367	44	44	44	44	246870	2
SAL_VA2434AA	427494	SRR8528819	SAL_VA2434AA	Human	2017	9	Europe	GBR	Newport		SAMN10872204	SRS4326531	97	457419	5049139	75	11243	SAL_JB0018AA_AS	Newport	Newport	45	3	Newport	1433	3	Newport	169179	169179	77379	69410	69410	69410	51500	51500	51500	44	44	44	210597	2
SAL_MA1069AA	427593	SRR6165489	SAL_MA1069AA	Human	2017	9	Europe	GBR	Newport		SAMN07779519	SRS2587701	71	448181	4722641	34	1547	SAL_WA2593AA_AS	Newport	Newport	45	3	Newport	1433	3	Newport	92314	92314	92314	92314	92314	92314	92314	92314	92314	44	44	44	108629	2
SAL_RA1040AA	437999	SRR7457941	SAL_RA1040AA	Human	2017	10	Europe	GBR	Newport		SAMN09521914	SRS3490540	46	392896	4606900	31	7461	SAL_CB2382AA_AS	Newport	Newport	45	3	Newport	1433	3	Newport	132138	132138	132138	132138	132138	132138	132138	132138	44	44	44	44	161420	2
SAL_RA4119AA	429161	SRR7495502	SAL_RA4119AA	Human	2017	10	Europe	GBR	Newport		SAMN09628594	SRS3524443	69	394205	4694366	35	8951	SAL_CB5684AA_AS	Newport	Newport	45	3	Newport	1433	3	Newport	135682	135682	135682	135682	135682	135682	807	807	44	44	44	44	164109	2
SAL_TA2957AA	621756	SRR8106791	SAL_TA2957AA	Human	2018	10	Europe	GBR	Newport		SAMN10289933	SRS3978038	92	525868	4668274	39	6780	SAL_FB1470AA_AS	Newport	Newport	45	3	Newport	1433	3	Newport	148302	148302	148302	148302	148302	148302	148302	6298	44	44	44	44	182635	2
SAL_AB9067AA	835439	SRR10431729	SAL_AB9067AA	Human	2019	10	Europe	GBR	Newport		SAMN13265791	SRS5637185	131	546525	4626387	25	5738	SAL_VB0543AA_AS	Newport	Newport	614	3	Newport	1433	3	Newport	214348	214348	214348	214348	214348	21275	21275	21275	475	44	44	44	263742	2
SAL_KB2887AA	1519715	SRR16842976	SAL_KB2887AA	Human	2021	10	Europe	GBR	Newport		SAMN22963601	SRS10973590	105	578182	4622482	31	8806	SAL_SC5604AA_AS	Newport	Newport	45	3	Newport	35375	3	Newport	291223	291223	288637	288637	288637	288637	2070	2070	2070	44	44	44	355474	2
SAL_UA2820AA	649887	SRR8292218	SAL_UA2820AA	Human	2018	11	Europe	GBR	Newport		SAMN10534832	SRS4116344	122	688102	4724105	34	7074	SAL_HB1940AA_AS	Newport	Newport	45	3	Newport	1433	3	Newport	157156	157156	157156	157156	157156	157156	157156	3159	44	44	44	44	196591	2
SAL_JA2488AA	PNUSAS010416	SRR5459681	SAL_JA2488AA	Human	2017	2	North America	USA	Newport (Predicted)		SAMN06732551	SRS2134057	72	295893	4670815	35	1835	SAL_SA1023AA_AS	Newport	Newport	45	3	Newport	1433	3	Newport	69051	69051	69051	69051	69051	69051	24862	3159	44	44	44	44	81109	2
SAL_JA2473AA	PNUSAS011276	SRR5459696	SAL_JA2473AA	Human	2017	3	North America	USA	Newport (Predicted)		SAMN06759819	SRS2134072	155	608209	4628198	36	3498	SAL_SA1038AA_AS	Newport	Newport	45	3	Newport	1433	3	Newport	69063	69063	69063	9469	9469	3472	3472	3472	44	44	44	44	81122	2
SAL_JA1478AA	PNUSAS010942	SRR5429846	SAL_JA1478AA	Human	2017	3	North America	USA	Newport (Predicted)		SAMN06680634	SRS2110369	94	687626	4780347	35	4721	SAL_RA9007AA_AS	Newport	Newport	45	3	Newport	1433	3	Newport	67471	67471	67471	67471	67471	67471	475	475	475	44	44	44	79291	2
SAL_KA0357AA	PNUSAS016142	SRR5749779	SAL_KA0357AA	Human	2017	5	North America	USA	Newport (Predicted)		SAMN07227132	SRS2308461	107	464325	4687183	43	3483	SAL_TA5772AA_AS	Newport	Newport	45	3	Newport	1433	3	Newport	75705	75705	75705	75705	75705	74292	1931	1931	44	44	44	44	89032	2
SAL_KA1845AA	PNUSAS015245	SRR5799778	SAL_KA1845AA	Human	2017	5	North America	USA	Newport (Predicted)		SAMN07279552	SRS2333137	120	748726	4934333	46	2508	SAL_TA7250AA_AS	Newport	Newport	45	3	Newport	1433	3	Newport	77013	77013	77013	3041	44	44	44	44	44	44	44	44	90509	2
SAL_TA1714AA	201704011	traces-0dVMstA;ILLUMINA;Paired;;NA;;	SAL_TA1715AA	Human	2017		Europe	FRA	Newport (predicted)				117	263761	4740439	53	35904	SAL_FB0071AA_AS	Newport		45	3	Newport	1433	3	Newport	147346	147346	147346	147346	147346	64532	475	475	475	44	44	44	181437	2
SAL_FB3235AA	PNCS011665	SRR13202883	SAL_FB3235AA	Human	2018	1	North America	CAN	Newport		SAMN16961835	SRS7836040	124	421169	4790525	41	6491	SAL_MC1338AA_AS	Newport	Newport	118	2	Newport	1422	2.1	Newport	111870	111870	111870	111870	122	122	122	122	122	120	120	120	306810	3
SAL_FB6256AA	PNCS013969	SRR13358168	SAL_FB6256AA	Human	2018	2	North America	CAN	Newport		SAMN17078907	SRS7969779	144	465842	4747223	23	7195	SAL_MC5971AA_AS	Newport	Newport	118	2	Newport	1422	2.1	Newport	253202	253202	253202	253202	253202	4845	4845	4845	4845	120	120	120	310128	3
SAL_FB6676AA	PNCS014203	SRR13389119	SAL_FB6676AA	Human	2018	5	North America	CAN	Newport		SAMN17086017	SRS7992269	208	465790	4682672	42	6981	SAL_MC6621AA_AS	Newport	Newport	5	2	Newport	1422	2.1	Newport	253718	253718	253718	253718	253718	3184	120	120	120	120	120	120	310728	3
SAL_GB5211AA	PNCS016122	SRR13866821	SAL_GB5211AA	Human	2020	7	North America	CAN	Newport		SAMN18129419	SRS8388357	165	546637	4816518	56	7748	SAL_NC8693AA_AS	Newport	Newport	118	2	Newport	1422	2.1	Newport	261792	261788	236520	236520	4179	4179	4179	1248	1059	120	120	120	321454	3
SAL_FB3516AA	PNCS013481	SRR13208193	SAL_FB3516AA	Human	2017	8	North America	CAN	Newport		SAMN16927818	SRS7840943	89	485452	4746356	28	6895	SAL_MC1852AA_AS	Newport	Newport	2370	2	Newport	84904	2.1	Newport	83500	83500	83214	83212	83212	83212	83212	83212	12932	120	120	120	307250	3
SAL_GB2300AA	PNCS009688	SRR13649872	SAL_GB2300AA	Human	2017	10	North America	CAN	Newport		SAMN17808992	SRS8211062	92	465670	4691420	34	4701	SAL_NC2662AA_AS	Newport	Newport	118	2	Newport	1422	2.1	Newport	259704	259704	52323	52323	52323	10917	10917	10917	10917	120	120	120	317563	3
SAL_FB4204AA	PNCS013702	SRR13241909	SAL_FB4204AA	Human	2017	10	North America	CAN	Newport		SAMN16970659	SRS7872425	115	430377	4618382	38	7396	SAL_MC3145AA_AS	Newport	Newport	118	2	Newport	1422	2.1	Newport	251750	251750	251750	251750	251750	35110	35110	3661	146	120	120	120	308479	3
SAL_GB4128AA	PNCS003139	SRR13790770	SAL_GB4128AA	Human	2017		North America	CAN	Newport		SAMN18051683	SRS8324832	98	430208	5028799	48	7565	SAL_NC7036AA_AS	Newport	Newport	118	2	Newport	26121	2.1	Newport	261912	261912	261912	261912	253526	102019	10355	10355	1802	120	120	120	320228	3
SAL_GB6194AA	PNCS004582	SRR13811283	SAL_GB6194AA	Human	2017		North America	CAN	Newport		SAMN18059729	SRS8340676	143	367549	4840917	51	7241	SAL_NC7640AA_AS	Newport	Newport	350	2	Newport	1422	2.1	Newport	262104	262104	262104	262104	262104	46699	1207	1207	1207	120	120	120	320503	3
SAL_GB8417AA	PNCS004188	SRR13997865	SAL_GB8417AA	Human	2017		North America	CAN	Newport		SAMN18289594	SRS8489839	129	357345	4698544	42	10294	SAL_OC1527AA_AS	Newport	Newport	2370	2	Newport	1422	2.1	Newport	264652	264652	264652	264652	264652	264652	264652	15738	15738	15738	120	120	323993	3
SAL_GB7585AA	PNCS003979	SRR13964518	SAL_GB7585AA	Human	2017		North America	CAN	Newport		SAMN18148650	SRS8461724	86	403149	4893018	41	12949	SAL_OC0144AA_AS	Newport	Newport	118	2	Newport	1422	2.1	Newport	263634	263634	263634	263634	263634	181070	45577	18593	10917	120	120	120	322750	3
SAL_GB3738AA	PNCS004371	SRR13762553	SAL_GB3738AA	Human	2017		North America	CAN	Newport		SAMN17937209	SRS8301652	91	330209	4645679	38	17212	SAL_NC5628AA_AS	Newport	Newport	2370	2	Newport	1422	2.1	Newport	260843	260843	260843	260843	260843	260843	260843	260843	15738	15738	120	120	318958	3
SAL_GB3749AA	PNCS004362	SRR13762564	SAL_GB3749AA	Human	2017		North America	CAN	Newport		SAMN17937210	SRS8301641	117	269491	4987360	53	9815	SAL_NC5617AA_AS	Newport	Newport	8496	2		-121491	2.1		260852	260852	260852	260852	260852	260852	260852	260852	260852	120	120	120	318969	3
SAL_HB8049AA	PNCS003672	SRR14466730	SAL_HB8049AA	Human	2017		North America	CAN	Newport		SAMN19006494	SRS8901151	91	224262	5514871	104	16817	SAL_PC3133AA_AS	Newport	Newport	5905	2	Newport	3617	2.1	Newport	270615	270615	270615	270615	270615	270615	173348	29861	29861	120	120	120	331607	3
SAL_GB7075AA	PNCS003873	SRR13944361	SAL_GB7075AA	Human	2017		North America	CAN	Newport		SAMN18148490	SRS8443548	112	466068	4759872	42	6085	SAL_NC9666AA_AS	Newport	Newport	118	2	Newport	1422	2.1	Newport	263265	263265	263265	263265	263265	263265	823	823	823	120	120	120	322267	3
SAL_GB6172AA	PNCS003267	SRR13811797	SAL_GB6172AA	Human	2017		North America	CAN	Newport		SAMN18059772	SRS8341155	107	417092	4932246	40	7244	SAL_NC7662AA_AS	Newport	Newport	118	2	Newport	1422	2.1	Newport	93466	93466	93466	93466	93466	93466	93466	93466	93466	120	120	120	320485	3
SAL_HB3999AA	PNCS005640	SRR14198902	SAL_HB3999AA	Human	2018		North America	CAN	Newport		SAMN18673161	SRS8672013	45	381179	4761480	41	9414	SAL_OC7253AA_AS	Newport	Newport	2370	2	Newport	60403	2.1	Newport	267306	267306	267306	267306	267306	267306	267306	267306	18538	120	120	120	327392	3
SAL_HB4774AA	PNCS006091	SRR14247007	SAL_HB4774AA	Human	2018		North America	CAN	Newport		SAMN18742887	SRS8710452	48	250045	4626969	42	22889	SAL_OC9045AA_AS	Newport	Newport	8580	2		-122595	2.1		267937	267937	267937	267937	267937	267937	267937	267937	267937	120	120	120	328176	3
SAL_HB4825AA	PNCS006670	SRR14244369	SAL_HB4825AA	Human	2018		North America	CAN	Newport		SAMN18742831	SRS8708085	113	497686	4982735	29	7743	SAL_OC8994AA_AS	Newport	Newport	163	2	Newport	26121	2.1	Newport	268113	268113	268113	268113	268113	127961	7632	7632	1802	120	120	120	328399	3
SAL_TA1747AA	201706498	traces-0WxoMXF	SAL_TA1747AA	Human	2017		Europe	FRA	Newport (predicted)				96	199283	4842476	59	23262	SAL_FB0104AA_AS	Newport		118	2	Newport	96866			147388	147388	147388	147388	147388	147388	147388	146999	1829	120	120	120	181466	3
SAL_TA1741AA	201705536	traces-0gEZNoZ	SAL_TA1741AA	Human	2017		Europe	FRA	Newport				87	48895	4799762	181	83653	SAL_FB0098AA_AS	Newport		5268	2	Newport	1422	2.1	Newport	147380	147380	147380	147380	147380	147380	147229	147229	20694	120	120	120	181458	3
SAL_TA1689AA	201701881	traces-0ITvPsW	SAL_TA1689AA	Human	2017		Europe	FRA	Newport (predicted)				201	36592	4926291	255	102463	SAL_FB0046AA_AS	Newport		5266	2	Newport	1422	2.1	Newport	147293	147293	147293	147293	147293	147293	147293	147293	147293	120	120	120	181381	3
SAL_TA1772AA	201710735	traces-0FvLgZv	SAL_TA1772AA	Human	2017		Europe	FRA	Newport (predicted)				111	128825	4762279	83	40347	SAL_FB0129AA_AS	Newport		118	2	Newport	3617	2.1	Newport	147425	147425	147425	147425	147425	147425	147425	147425	29861	120	120	120	181504	3
SAL_TA1629AA	201711350	traces-0uPqCvX	SAL_TA1629AA	Human	2017		Europe	FRA	Newport (predicted)				56	38920	4944056	247	84841	SAL_EB9983AA_AS	Newport		118	2	Newport	1422	2.1	Newport	147225	147225	147225	147225	147225	63245	20694	20694	20694	120	120	120	181279	3
SAL_TA1636AA	201703817	traces-0sLEnAP	SAL_TA1636AA	Human	2017		Europe	FRA	Newport				140	497352	4982581	64	20152	SAL_EB9990AA_AS	Newport	Newport	118	2	Newport	1422	2.1	Newport	147234	147234	147230	146717	146717	146717	146717	23267	20694	120	120	120	181289	3
SAL_TA1094AA	201805848	traces-0GIuUoU	SAL_TA1094AA	Human	2018		Europe	FRA	Newport (predicted)				75	111827	5038674	97	21222	SAL_EB9088AA_AS	Newport	Newport	118	2	Newport	96867			146867	146867	146867	146867	146867	146867	146867	146867	1829	120	120	120	180860	3
SAL_TA1199AA	201806967	traces-0oaVZcf	SAL_TA1199AA	Human	2018		Europe	FRA	Newport (predicted)				108	175230	4990495	78	13440	SAL_EB9193AA_AS	Newport		118	2	Newport	95283			147000	147000	147000	147000	147000	147000	147000	147000	147000	120	120	120	181030	3
SAL_VA0661AA	201808298	traces-0BDSxWq	SAL_VA0661AA	Human	2018		Europe	FRA	Newport				119	224974	4847589	62	22335	SAL_IB7079AA_AS	Newport	Newport	5265	2	Newport	3617	2.1	Newport	165910	165910	165910	165910	165910	165910	147242	147242	29861	120	120	120	206564	3
SAL_TA1004AA	201801141	traces-0uVBfyY	SAL_TA1004AA	Human	2018		Europe	FRA	Newport (predicted)				146	140441	4709425	84	69503	SAL_EB8996AA_AS	Newport		118	2	Newport	1422	2.1	Newport	146726	146726	146726	146726	146726	146726	1829	1829	1829	120	120	120	180716	3
SAL_AB0738AA	201809788	traces-0OycCTL	SAL_AB0738AA	Human	2018		Europe	FRA	Newport(predicted)				151	57389	5053780	172	75563	SAL_TB1198AA_AS	Newport		118	2	Newport	1422	2.1	Newport	208141	208141	208141	208141	208141	208141	208141	208141	141096	120	120	120	257024	3
SAL_AB0736AA	201809627	traces-0LDKYPp	SAL_AB0736AA	Human	2018		Europe	FRA	Newport(predicted)				199	137291	5478106	115	44270	SAL_TB1196AA_AS	Newport		118	2	Newport	1422	2.1	Newport	208143	208143	208143	208143	208143	208143	208143	208143	20694	120	120	120	257025	3
SAL_TA1154AA	201806360	traces-0ulaIZq	SAL_TA1154AA	Human	2018		Europe	FRA	Newport (predicted)				208	513603	4875169	58	13489	SAL_EB9148AA_AS	Newport		118	2	Newport	1422	2.1	Newport	146912	146912	146912	146912	146764	146764	146764	20949	20694	120	120	120	180956	3
SAL_TA1595AA	201808397	traces-0vhrDCW	SAL_TA1595AA	Human	2018		Europe	FRA	Newport (predicted)				121	126360	4931536	100	58060	SAL_EB9893AA_AS	Newport		118	2	Newport	28410	2.1	Newport	147196	147196	147196	147196	147196	147196	24948	24948	20694	120	120	120	181246	3
SAL_AB0741AA	201810977	traces-0izezyN	SAL_AB0741AA	Human	2018		Europe	FRA	Newport(predicted)				168	435781	4806866	47	14812	SAL_TB1201AA_AS	Newport	Newport	118	2	Newport	3617	2.1	Newport	208145	208145	208145	208145	208145	147381	29861	29861	29861	120	120	120	257027	3
SAL_TA1050AA	201805264	traces-0NdIpmP	SAL_TA1050AA	Human	2018		Europe	FRA	Newport (predicted)				137	88168	4698042	97	63900	SAL_EB9042AA_AS	Newport		163	2	Newport	26121	2.1	Newport	146797	146797	146797	146797	146797	54194	7632	7632	1802	120	120	120	180806	3
SAL_AB0743AA	201811298	traces-0XXWssX	SAL_AB0743AA	Human	2018		Europe	FRA	Newport(predicted)				124	101460	4700642	95	18885	SAL_TB1203AA_AS	Newport		118	2	Newport	1422	2.1	Newport	208153	208153	208153	208153	208153	208153	823	823	823	120	120	120	257036	3
SAL_AB1240AA	201909134	traces-0swtzYN	SAL_AB1240AA	Human	2019		Europe	FRA	Newport (predicted)				237	430225	4700627	45	12335	SAL_TB2697AA_AS	Newport	Newport	118	2	Newport	1422	2.1	Newport	208545	208545	208545	146795	122	122	122	122	122	120	120	120	257560	3
SAL_AB0788AA	201907236	traces-0DsklWp	SAL_AB0788AA	Human	2019		Europe	FRA	Newport(predicted)				244	272997	5221060	75	25231	SAL_TB1248AA_AS	Newport	Newport	118	2	Newport	3617	2.1	Newport	208195	208195	198011	198011	198011	198011	141008	124174	29861	120	120	120	257078	3
SAL_AB0795AA	201907672	traces-0ahiamN	SAL_AB0795AA	Human	2019		Europe	FRA	Newport(predicted)				235	99941	5116336	109	47863	SAL_TB1255AA_AS	Newport		118	2	Newport	1422	2.1	Newport	208191	203369	203369	203369	203369	203369	203369	203369	20694	120	120	120	257075	3
SAL_AB0778AA	201906870	traces-0dKgXGt	SAL_AB0778AA	Human	2019		Europe	FRA	Newport(predicted)				127	83827	4861567	132	38317	SAL_TB1238AA_AS	Newport		118	2	Newport	143387		Newport	208182	208182	208182	208182	208182	208182	208182	208182	208182	120	120	120	257065	3
SAL_AB1245AA	201909188	traces-0SlJYJg	SAL_AB1245AA	Human	2019		Europe	FRA	Newport (predicted)				182	69189	5671252	212	98140	SAL_TB2702AA_AS	Newport		118	2	Newport	142687		Newport	208552	208552	208552	208552	208552	208552	208552	208552	20694	120	120	120	257566	3
SAL_BB9996AA	202000573	traces-0rFqxfl;traces-0IfTQvR	SAL_BB9996AA	Human	2020		Europe	FRA	Newport (predicted)				153	313585	4749773	50	26388	SAL_AC2051AA_AS	Newport		118	2	Newport	143169		Newport	222809	222809	222809	222809	222809	222809	222809	222809	222809	120	120	120	273790	3
SAL_VA0124AA	674071	SRR8490711	SAL_VA0124AA	Human	2019	1	Europe	GBR	Newport		SAMN10823790	SRS4294444	105	391722	4640444	46	6682	SAL_IB6059AA_AS	Newport	Newport	118	2	Newport	1422	2.1	Newport	165831	165831	165831	165831	165831	9085	5501	3661	146	120	120	120	206470	3
SAL_CB1323AA	877337	SRR10992362	SAL_CB1323AA	Human	2020	1	Europe	GBR	Newport		SAMN13948285	SRS6083102	128	250716	4725083	47	2895	SAL_AC6746AA_AS	Newport	Newport	164	2	Newport	-95225	2.1	Newport	224114	224114	224114	224114	224114	224114	224114	224114	224114	120	120	120	275423	3
SAL_GB5966AA	1112441	SRR13833614	SAL_GB5966AA	Human	2021	2	Europe	GBR	Newport		SAMN18113693	SRS8357642	91	194708	5278089	112	17093	SAL_NC7869AA_AS	Newport	Newport	118	2	Newport	1422	2.1	Newport	262252	262252	262252	262252	262252	262252	262252	262252	262252	120	120	120	320687	3
SAL_WA1706AA	702853	SRR8738326	SAL_WA1706AA	Human	2019	3	Europe	GBR	Newport		SAMN11155166	SRS4497382	65	260819	5110643	45	8015	SAL_KB6164AA_AS	Newport	Newport	118	2	Newport	1422	2.1	Newport	175867	175867	175867	175867	175867	175867	175867	1548	1548	120	120	120	218893	3
SAL_JA7869AA	363496	SRR5633212	SAL_JA7869AA	Human	2017	4	Europe	GBR	Newport		SAMN07180760	SRS2243185	89	295394	4793075	47	1094	SAL_TA1986AA_AS	Newport	Newport	2370	2	Newport	60403	2.1	Newport	73771	73771	73771	73771	73771	73771	73771	71838	18538	120	120	120	117905	3
SAL_PA9514AA	531268	SRR7230686	SAL_PA9514AA	Human	2018	4	Europe	GBR	Newport		SAMN09276828	SRS3350987	73	224730	4914670	74	9992	SAL_BB0891AA_AS	Newport	Newport	5	2	Newport	1422	2.1	Newport	123331	123331	123331	123331	123331	123331	120	120	120	120	120	120	150495	3
SAL_SA8917AA	538408	SRR7903050	SAL_SA8917AA	Human	2018	5	Europe	GBR	Newport		SAMN10129816	SRS3821097	71	443381	4679446	46	8503	SAL_EB6149AA_AS	Newport	Newport	2370	2	Newport	95248			145639	145639	145639	145639	145639	145639	145639	145639	18538	120	120	120	179403	3
SAL_WA9067AA	738623	SRR9054479	SAL_WA9067AA	Human	2019	5	Europe	GBR	Salmonella Newport		SAMN11644872	SRS4765338	72	513703	4992241	70	8304	SAL_MB0324AA_AS	Newport	Newport	118	2	Newport	1422	2.1	Newport	179064	179064	143163	123854	29127	29127	29127	20949	20694	120	120	120	224981	3
SAL_IB1050AA	1187019	SRR14682540	SAL_IB1050AA	Human	2021	5	Europe	GBR	Newport		SAMN19406634	SRS9093197	128	169842	5780895	172	26032	SAL_PC7557AA_AS	Newport	Newport	118	2	Newport	-123863	2.1		272909	272909	272909	272909	272909	272909	2407	2407	2407	120	120	120	334506	3
SAL_QA7536AA	378706	SRR7417316	SAL_QA7536AA	Human	2017	6	Europe	GBR	Newport		SAMN09476493	SRS3451866	64	358456	4776465	51	8252	SAL_BB9809AA_AS	Newport	Newport	2371	2	Newport	27766	2.1	Newport	130503	130503	130503	129574	129574	12826	12826	12826	1059	120	120	120	158958	3
SAL_QA9484AA	390035	SRR7443927	SAL_QA9484AA	Human	2017	7	Europe	GBR	Newport		SAMN09504249	SRS3473637	72	175211	5267652	125	56247	SAL_CB1105AA_AS	Newport		223	2	Newport	26399	2.2	Newport	131512	131512	131512	131512	131512	131512	131512	131512	28349	120	120	120	160394	3
SAL_YA6797AA	780445	SRR9886134	SAL_YA6797AA	Human	2019	7	Europe	GBR	Salmonella Newport		SAMN12422957	SRS5195596	163	366820	4645075	52	6757	SAL_OB6866AA_AS	Newport	Newport	118	2	Newport	1422	2.1	Newport	196849	196849	196849	72062	1829	1829	1829	1829	1829	120	120	120	243399	3
SAL_DB7138AA	963052	SRR12251284	SAL_DB7138AA	Human	2020	7	Europe	GBR	Newport		SAMN15569738	SRS7028052	83	223777	4928527	46	3317	SAL_IC4865AA_AS	Newport	Newport	2365	2	Newport	1422	2.1	Newport	236759	236759	236759	236759	236759	25173	25173	25173	25173	120	120	120	290980	3
SAL_IB9045AA	1280336	SRR15299902	SAL_IB9045AA	Human	2021	7	Europe	GBR	Newport		SAMN20491463	SRS9640844	121	517690	5002267	51	6008	SAL_QC9187AA_AS	Newport	Newport	118	2	Newport	28410	2.1	Newport	276940	276940	276940	276940	276940	276940	147243	147243	20694	120	120	120	341864	3
SAL_QA4678AA	412080	SRR7349367	SAL_QA4678AA	Human	2017	8	Europe	GBR	Newport		SAMN09431715	SRS3423190	70	255423	5139124	88	24461	SAL_BB6623AA_AS	Newport	Newport	118	2	Newport	3617	2.1	Newport	127794	127794	127794	127794	127794	127794	127794	124174	29861	120	120	120	155781	3
SAL_VA3168AA	412004	SRR8548735	SAL_VA3168AA	Human	2017	8	Europe	GBR	Newport		SAMN10887381	SRS4341984	73	264577	5168921	73	15941	SAL_JB1104AA_AS	Newport	Newport	118	2	Newport	1422	2.1	Newport	168120	168120	168120	168120	168120	168120	168120	168120	20694	120	120	120	209301	3
SAL_VA3306AA	412121	SRR8547534	SAL_VA3306AA	Human	2017	8	Europe	GBR	Newport		SAMN10887096	SRS4340989	62	379529	4696422	47	8128	SAL_JB0966AA_AS	Newport	Newport	118	2	Newport	3621	2.1	Newport	168056	168056	168056	168056	823	823	823	823	823	120	120	120	209223	3
SAL_ZA6182AA	806278	SRR10235756	SAL_ZA6182AA	Human	2019	8	Europe	GBR	Salmonella Newport		SAMN12920392	SRS5482385	106	265574	4897685	54	8928	SAL_SB1608AA_AS	Newport	Newport	1635	2	Newport	142556		Newport	204338	204338	204338	204338	204338	204338	125091	125091	125091	125091	120	120	252483	3
SAL_EB1349AA	976241	SRR12515710	SAL_EB1349AA	Human	2020	8	Europe	GBR	Newport		SAMN15902283	SRS7258360	156	465022	4768899	26	7310	SAL_JC3845AA_AS	Newport	Newport	118	2	Newport	42141	2.1	Newport	240446	240446	240446	92158	45577	45577	45577	18593	10917	120	120	120	295162	3
SAL_JB3873AA	1343568	SRR15853656	SAL_JB3873AA	Human	2021	8	Europe	GBR	Newport		SAMN21396582	SRS10124205	123	387654	4746321	46	6124	SAL_RC5626AA_AS	Newport	Newport	118	2	Newport	1422	2.1	Newport	283432	283432	274093	274093	122	122	122	122	122	120	120	120	346463	3
SAL_SA6600AA	602657	SRR7867218	SAL_SA6600AA	Human	2018	9	Europe	GBR	Newport		SAMN10080332	SRS3792159	95	339949	5027086	61	2621	SAL_EB1517AA_AS	Newport	Newport	2322	2	Newport	26121	2.1	Newport	143849	143849	143849	130468	130468	20219	20219	10355	1802	120	120	120	176616	3
SAL_TA6213AA	611351	SRR8137391	SAL_TA6213AA	Human	2018	9	Europe	GBR	Newport		SAMN10349576	SRS3998288	86	490579	4721407	40	2213	SAL_FB4988AA_AS	Newport	Newport	118	2	Newport	96978			150270	150270	150270	109587	8449	8449	146	146	146	120	120	120	185003	3
SAL_TA4181AA	612949	SRR8114873	SAL_TA4181AA	Human	2018	9	Europe	GBR	Newport		SAMN10331181	SRS3985160	78	442090	4722338	42	7790	SAL_FB2716AA_AS	Newport	Newport	2370	2	Newport	96953			149614	149614	149614	149614	149614	149614	149614	149614	149614	120	120	120	183946	3
SAL_ZA4928AA	804474	SRR10198908	SAL_ZA4928AA	Human	2019	9	Europe	GBR	Salmonella Newport		SAMN12868873	SRS5450014	113	224308	5139075	71	7193	SAL_RB8058AA_AS	Newport	Newport	118	2	Newport	1422	2.1	Newport	203369	203369	203369	203369	203369	203369	203369	203369	20694	120	120	120	251236	3
SAL_ZA8445AA	814864	SRR10258924	SAL_ZA8445AA	Human	2019	9	Europe	GBR	Newport		SAMN13013231	SRS5502055	153	435585	4771900	36	97083	SAL_SB8679AA_AS	Newport	Newport	7315	2	Newport	26643	2.1	Newport	207596	207596	207596	207596	207596	207596	207596	9467	9467	120	120	120	256297	3
SAL_RA0601AA	436933	SRR7458748	SAL_RA0601AA	Human	2017	10	Europe	GBR	Newport		SAMN09531105	SRS3491271	62	150737	5707187	210	40230	SAL_CB2829AA_AS	Newport	Newport	118	2	Newport	1422	2.1	Newport	132506	132506	132506	132506	132506	29824	29824	29824	29824	120	120	120	161855	3
SAL_TA2347AA	621447	SRR8084300	SAL_TA2347AA	Human	2018	10	Europe	GBR	Newport		SAMN10267092	SRS3957068	96	396247	5044842	46	8572	SAL_FB0828AA_AS	Newport	Newport	167	2	Newport	26399	2.2	Newport	147827	147827	147827	147827	147827	147827	147827	147827	21193	120	120	120	181958	3
SAL_TA6542AA	628845	SRR8149172	SAL_TA6542AA	Human	2018	10	Europe	GBR	Newport		SAMN10370146	SRS4008561	94	394566	4968901	45	9719	SAL_FB5852AA_AS	Newport	Newport	167	2	Newport	96987			151051	151051	151051	151051	151051	151051	151051	151051	21193	120	120	120	185915	3
SAL_AB1407AA	827005	SRR10350877	SAL_AB1407AA	Human	2019	10	Europe	GBR	Newport		SAMN13118761	SRS5576030	101	180266	4860651	63	17672	SAL_TB2841AA_AS	Newport	Newport	223	2	Newport	141618		Newport	208614	208614	208614	208614	208614	208614	208614	208614	208614	120	120	120	257641	3
SAL_PA9937AA	442161	SRR7244425	SAL_PA9937AA	Human	2017	11	Europe	GBR	Newport		SAMN09290537	SRS3362891	83	441307	4643067	41	8206	SAL_BB1488AA_AS	Newport	Newport	164	2	Newport	85209	2.1	Newport	119813	119813	96286	96286	96286	96286	20697	20697	8372	120	120	120	151001	3
SAL_VA2155AA	449696	SRR8524618	SAL_VA2155AA	Human	2017	11	Europe	GBR	Newport		SAMN10867318	SRS4322204	77	442970	4819620	38	7922	SAL_IB9234AA_AS	Newport	Newport	163	2	Newport	26121	2.1	Newport	167937	167937	167937	167937	167937	127961	7632	7632	1802	120	120	120	210003	3
SAL_VA0108AA	637713	SRR8490727	SAL_VA0108AA	Human	2018	11	Europe	GBR	Newport		SAMN10823822	SRS4294460	63	267441	4919673	84	10663	SAL_IB5607AA_AS	Newport	Newport	118	2	Newport	95284			165570	165570	165570	165570	165570	165570	146779	146779	20694	120	120	120	206091	3
SAL_UA4755AA	651073	SRR8299435	SAL_UA4755AA	Human	2018	11	Europe	GBR	Newport		SAMN10581726	SRS4122687	57	345845	5073400	69	9806	SAL_HB4289AA_AS	Newport	Newport	118	2	Newport	1422	2.1	Newport	162204	159019	159019	159019	159019	159019	159019	147389	20694	120	120	120	202072	3
SAL_TA9736AA	643182	SRR8258145	SAL_TA9736AA	Human	2018	11	Europe	GBR	Newport		SAMN10495135	SRS4088943	83	177307	5718108	184	127806	SAL_GB5437AA_AS	Newport	Newport	118	2	Newport	1422	2.1	Newport	155804	155804	155804	155804	155804	155804	155804	155804	2407	120	120	120	195063	3
SAL_TA9572AA	640309	SRR8249756	SAL_TA9572AA	Human	2018	11	Europe	GBR	Newport		SAMN10487877	SRS4082955	150	366822	4704063	50	22203	SAL_GB5348AA_AS	Newport	Newport	118	2	Newport	26121	2.1	Newport	155721	155721	155721	155721	155721	109308	78550	78550	1802	120	120	120	194967	3
SAL_BB2831AA	844941	SRR10559625	SAL_BB2831AA	Human	2019	11	Europe	GBR	Newport		SAMN13429502	SRS5740845	103	421824	4951560	36	7289	SAL_VB9232AA_AS	Newport	Newport	167	2	Newport	26399	2.2	Newport	217139	217139	217139	217139	217139	217139	194891	194891	21193	120	120	120	267186	3
SAL_NA4440AA	36-19-8101389	traces-0SKtaRr	SAL_NA4440AA	Human	2017	12	Europe	GBR	Newport				79	465367	4738129	49	2227	SAL_YA2034AA_AS	Newport	Newport	164	2	Newport	1422	2.1	Newport	104502	104502	103457	103457	103457	103457	20697	20697	8372	120	120	120	127439	3
SAL_UA6081AA	656756	SRR8368731	SAL_UA6081AA	Human	2018	12	Europe	GBR	Newport		SAMN10642465	SRS4186174	79	135761	5346098	144	161999	SAL_HB6929AA_AS	Newport	Newport	118	2	Newport	100025			163174	160114	160114	160114	160114	160114	160114	160114	20694	120	120	120	203308	3
SAL_BB6775AA	859960	SRR10763915	SAL_BB6775AA	Human	2019	12	Europe	GBR	Newport		SAMN13676350	SRS5883119	157	435699	4815264	45	6602	SAL_XB0272AA_AS	Newport	Newport	118	2	Newport	1422	2.1	Newport	220370	220370	220343	220343	62787	39387	1248	1248	1059	120	120	120	270930	3
SAL_FB4737AA	1044981	SRR13248048	SAL_FB4737AA	Human	2020	12	Europe	GBR	Newport		SAMN17072003	SRS7877645	91	460308	5080178	56	9710	SAL_MC3961AA_AS	Newport	Newport	2367	2	Newport	1422	2.1	Newport	251732	251732	251732	251732	25273	25273	25273	20694	20694	120	120	120	308451	3
SAL_MA1134AA	MS170301	ERR2173679	SAL_MA1134AA	Human	2017		Europe	IRL	Newport		SAMEA104349021	ERS1973999	125	278872	4652416	57	799	SAL_WA2890AA_AS	Newport	Newport	118	2	Newport	1422	2.1	Newport	72475	71480	28414	28414	1829	1829	1829	1829	1829	120	120	120	108879	3
SAL_KA2182AA	MS170168	ERR2023165	SAL_KA2182AA	Human	2017		Europe	IRL	Newport		SAMEA104150857	ERS1809875	82	106656	5775252	238	12874	SAL_TA7355AA_AS	Newport	Newport	118	2	Newport	1422	2.1	Newport	77054	77054	77054	77054	77054	77054	2407	2407	2407	120	120	120	90545	3
SAL_LA8715AA	1091701091	traces-0SRjzOP	SAL_LA8715AA	Human	2017		Europe	NLD	Newport				236	209780	4657914	64	717	SAL_WA0370AA_AS	Newport	Newport	118	2	Newport	1422	2.1	Newport	72475	71480	28414	28414	1829	1829	1829	1829	1829	120	120	120	105514	3
SAL_GB0790AA	ST-2367	ERR5167106	SAL_GB0790AA	Human	2020	12	Europe	NOR	Newport		SAMEA7845830	ERS5592996	202	430557	5021094	55	6589	SAL_NC1152AA_AS	Newport	Newport	2367	2	Newport	1422	2.1	Newport	258083	258083	251732	251732	25273	25273	25273	20694	20694	120	120	120	315765	3
SAL_DB3549AA	Se-5892-19	ERR4184161	SAL_DB3549AA	Human	2019		Europe	PRT	Newport		SAMEA6870372	ERS4597940	115	187728	5225241	98	34012	SAL_HC7965AA_AS	Newport	Newport	118	2	Newport	3617	2.1	Newport	208195	208195	198011	198011	198011	198011	141008	124174	29861	120	120	120	286770	3
SAL_DB3569AA	Se-S1304-19	ERR4184198	SAL_DB3569AA	Human	2019		Europe	PRT	Newport		SAMEA6870352	ERS4597920	135	162921	5277237	93	39397	SAL_HC7945AA_AS	Newport	Newport	2368	2	Newport	1422	2.1	Newport	233721	233721	233721	233721	233721	233721	22837	20949	20694	120	120	120	286786	3
SAL_JA1492AA	PNUSAS011052	SRR5429832	SAL_JA1492AA	Human	2017	2	North America	USA	Newport (Predicted)		SAMN06677792	SRS2110356	99	473945	4646561	35	4270	SAL_RA8965AA_AS	Newport	Newport	118	2	Newport	1422	2.1	Newport	67494	67494	67494	67494	67494	9084	9084	3661	146	120	120	120	79315	3
SAL_JA2514AA	PNUSAS010128	SRR5459655	SAL_JA2514AA	Human	2017	2	North America	USA	Newport (Predicted)		SAMN06732525	SRS2134031	176	517904	4714142	30	769	SAL_SA0997AA_AS	Newport	Newport	118	2	Newport	1422	2.1	Newport	66617	66617	66617	66617	66617	66617	65716	65716	1059	120	120	120	81088	3
SAL_BB0805AA	PNUSAS046448	SRR7532755	SAL_BB0805AA	Human	2018	2	North America	USA	Newport		SAMN09681696	SRS3555246	185	430466	4789944	43	33781	SAL_VB2728AA_AS	Newport	Newport	118	2	Newport	1422	2.1	Newport	111870	111870	111870	111870	122	122	122	122	122	120	120	120	265355	3
SAL_JA1102AA	PNUSAS010447	SRR5418834	SAL_JA1102AA	Human	2017	3	North America	USA	Newport (Predicted)		SAMN06677642	SRS2102126	62	396444	4842428	42	7102	SAL_RA9337AA_AS	Newport	Newport	350	2	Newport	1422	2.1	Newport	67757	67757	67757	67757	67757	67757	1207	1207	1207	120	120	120	79648	3
SAL_JA3304AA	PNUSAS012270	SRR5486436	SAL_JA3304AA	Human	2017	3	North America	USA	Newport (Predicted)		SAMN06808461	SRS2152974	82	497972	4682453	36	3220	SAL_SA1694AA_AS	Newport	Newport	118	2	Newport	1422	2.1	Newport	69590	69590	69590	69590	55914	55914	146	146	146	120	120	120	81727	3
SAL_JA2279AA	PNUSAS011092	SRR5454394	SAL_JA2279AA	Human	2017	3	North America	USA	Newport (Predicted)		SAMN06749074	SRS2129147	139	439486	4717267	42	2850	SAL_SA0748AA_AS	Newport	Newport	2370	2	Newport	26649	2.1	Newport	68843	68843	68843	68843	68843	68843	68843	68843	68843	120	120	120	80878	3
SAL_KA8558AA	PNUSAS020129	SRR5935662	SAL_KA8558AA	Human	2017	3	North America	USA	Newport (Predicted)		SAMN07498654	SRS2432600	142	388364	4793657	35	967	SAL_UA6108AA_AS	Newport	Newport	118	2	Newport	26661	2.1	Newport	82406	82406	82406	82406	82406	82406	82406	82406	67235	120	120	120	97096	3
SAL_JA7383AA	PNUSAS013826	SRR5628617	SAL_JA7383AA	Human	2017	4	North America	USA	Newport (Predicted)		SAMN07162789	SRS2239515	69	414996	4734040	44	2967	SAL_TA1205AA_AS	Newport	Newport	118	2	Newport	27869	2.1	Newport	72876	72876	72876	72876	72876	10134	10134	10134	8612	120	120	120	85700	3
SAL_LA1055AA	PNUSAS018408	SRR5988794	SAL_LA1055AA	Human	2017	5	North America	USA	Newport (Predicted)		SAMN07559637	SRS2477103	105	465846	4747881	30	2286	SAL_UA8664AA_AS	Newport	Newport	118	2	Newport	27880	2.1	Newport	86067	86067	86067	86067	86067	39382	8979	8979	146	120	120	120	118689	3
SAL_KA7340AA	PNUSAS018384	SRR5908504	SAL_KA7340AA	Human	2017	6	North America	USA	Newport (Predicted)		SAMN07430071	SRS2414389	76	255673	4708203	52	2052	SAL_UA4750AA_AS	Newport	Newport	118	2	Newport	1422	2.1	Newport	81693	81693	81693	81693	81693	81693	13903	13903	13903	120	120	120	96011	3
SAL_KA5282AA	PNUSAS018557	SRR5864636	SAL_KA5282AA	Human	2017	6	North America	USA	Newport (Predicted)		SAMN07358289	SRS2381605	112	481949	4782261	38	614	SAL_UA2340AA_AS	Newport	Newport	118	2	Newport	3621	2.1	Newport	79791	79791	79791	79791	79791	823	823	823	823	120	120	120	118223	3
SAL_KA7496AA	PNUSAS019196	SRR5908190	SAL_KA7496AA	Human	2017	7	North America	USA	Newport (Predicted)		SAMN07409794	SRS2414085	57	467279	4760549	41	2827	SAL_UA4582AA_AS	Newport	Newport	5	2	Newport	1422	2.1	Newport	78133	78133	78133	78133	78133	3184	120	120	120	120	120	120	95721	3
SAL_KA8048AA	PNUSAS019796	SRR5920092	SAL_KA8048AA	Human	2017	7	North America	USA	Newport (Predicted)		SAMN07455886	SRS2419399	73	430563	4740016	52	2734	SAL_UA4976AA_AS	Newport	Newport	118	2	Newport	1422	2.1	Newport	82146	82146	82146	82146	82146	82146	1248	1248	1059	120	120	120	96195	3
SAL_EB5622AA	PNCS013962	SRR12711837	SAL_EB5622AA	Human	2018	2	North America	CAN	Newport		SAMN16248677	SRS7426733	132	530517	4691687	42	7532	SAL_KC5829AA_AS	Newport	Newport	166	35	Newport	1322	35	Newport	124878	124878	124878	124878	497	497	497	370	370	370	370	370	299880	1
SAL_TA1750AA	201706777	traces-0VGwcAq	SAL_TA1750AA	Human	2017		Europe	FRA	Newport (predicted)				107	399530	4683176	47	15899	SAL_FB0107AA_AS	Newport		166	35	Newport	1322	35	Newport	147394	147394	122427	122427	122427	497	497	370	370	370	370	370	181472	1
SAL_AB9556AA	201910093	traces-0xxrZnF	SAL_AB9556AA	Human	2019		Europe	FRA	Newport (predicted)				195	181905	4672829	62	36058	SAL_VB2434AA_AS	Newport		1793	35	Newport	33192			213659	213659	204457	204457	7419	7419	7419	7419	7419	7419	370	370	262960	1
SAL_XA4595AA	735092	SRR9287436	SAL_XA4595AA	Human	2019	4	Europe	GBR	Salmonella Newport		SAMN12039481	SRS4956715	124	715580	4653846	40	7294	SAL_MB8248AA_AS	Newport	Newport	166	35	Newport	1322	35	Newport	186025	186025	186025	186025	497	497	497	370	370	370	370	370	231084	1
SAL_ZA3233AA	804425	SRR10139587	SAL_ZA3233AA	Human	2019	9	Europe	GBR	Salmonella Newport		SAMN12783701	SRS5405032	157	432197	4784457	48	13581	SAL_RB2741AA_AS	Newport	Newport	166	35	Newport	27113	35	Newport	201155	201155	121245	121245	121245	49298	5536	5536	5536	370	370	370	249757	1
SAL_ZA6357AA	812313	SRR10236688	SAL_ZA6357AA	Human	2019	9	Europe	GBR	Salmonella Newport		SAMN12924278	SRS5483262	145	372115	4686046	36	7340	SAL_SB1814AA_AS	Newport	Newport	1793	35	Newport	33192			204457	204457	204457	204457	7419	7419	7419	7419	7419	7419	370	370	252635	1
SAL_MA1118AA	MS170318	ERR2173695	SAL_MA1118AA	Human	2017		Europe	IRL	Newport		SAMEA104349038	ERS1974016	182	399418	4782319	43	12661	SAL_NC7218AA_AS	Newport	Newport	166	35	Newport	1322	35	Newport	256495	256495	60743	60743	60743	23261	497	370	370	370	370	370	314051	1
SAL_LA8238AA	1091700901	traces-0SVvJcJ	SAL_LA8238AA	Human	2017		Europe	NLD	Newport				97	433224	4658083	36	378	SAL_VA9891AA_AS	Newport	Newport	166	35	Newport	1322	35	Newport	88808	88808	88808	88808	88808	497	497	370	370	370	370	370	104796	1
SAL_JA1930AA	PNUSAS009941	SRR5440646	SAL_JA1930AA	Human	2017	2	North America	USA	Newport (Predicted)		SAMN06711268	SRS2118459	127	311836	4828364	64	17926	SAL_FB8623AA_AS	Newport	Newport	166	35	Newport	1322	35	Newport	153195	68503	68503	68503	68503	68503	497	370	370	370	370	370	188115	1
SAL_FB1305AA	YA00209838	ERR5751684	SAL_FB1305AA	Human	2020	6	Africa	ZAF	Newport		SAMEA8598700	ERS6283330	169	202267	4672334	50	7114	SAL_LC6219AA_AS	Newport	Newport	166	35	Newport	1322	35	Newport	248811	248811	248811	157597	157597	157597	157597	370	370	370	370	370	305161	1
SAL_KB0715AA	YA00273306	ERR7197910	SAL_KB0715AA	Human	2021	6	Africa	ZAF	Newport		SAMEA10558781	ERS8210762	115	612355	4654594	46	21214	SAL_SC3187AA_AS	Newport	Newport	166	35	Newport	27113	35	Newport	289104	289104	289104	289104	289104	289104	289104	370	370	370	370	370	353145	1
SAL_FB1836AA	PNCS013231	SRR13091828	SAL_FB1836AA	Human	2017	5	North America	CAN	Newport		SAMN16674968	SRS7743918	94	578674	4683153	35	7603	SAL_LC7228AA_AS	Newport	Newport	46	3	Newport	-115660	3		249212	249212	249212	249212	249212	249212	249212	249212	164725	881	391	44	305602	2
SAL_FB0981AA	PNCS013191	SRR13056867	SAL_FB0981AA	Human	2017	5	North America	CAN	Newport		SAMN16674934	SRS7713797	123	316223	5256435	50	5974	SAL_LC5687AA_AS	Newport	Newport	-1530	3		-115543	3		248561	248561	248561	248561	248561	248561	146798	26099	26099	881	391	44	304884	2
SAL_GB7557AA	PNCS009595	SRR13964660	SAL_GB7557AA	Human	2017	5	North America	CAN	Newport		SAMN17808939	SRS8461823	106	493146	4758262	43	5027	SAL_OC0172AA_AS	Newport	Newport	46	3	Newport	60459	3	Newport	263615	263615	263615	263615	263615	263615	263615	263615	122342	881	391	44	322721	2
SAL_GB7811AA	PNCS004138	SRR13979456	SAL_GB7811AA	Human	2017		North America	CAN	Newport		SAMN18289537	SRS8474937	54	90070	4795758	114	25037	SAL_OC0490AA_AS	Newport	Newport	46	3	Newport	3645	3	Newport	263920	263920	263920	263920	45972	45972	45972	1986	1986	1986	391	44	323067	2
SAL_TA1705AA	201703807	traces-0PWWKXo	SAL_TA1705AA	Human	2017		Europe	FRA	Newport (predicted)				100	392651	4977112	66	30298	SAL_FB0062AA_AS	Newport	Newport	46	3	Newport	1413	3	Newport	147320	147320	147320	122413	122413	122413	122413	122413	21361	21361	391	44	181412	2
SAL_TA1628AA	201711015	traces-0kYDtju	SAL_TA1628AA	Human	2017		Europe	FRA	Newport (predicted)				72	50245	4698628	183	63526	SAL_EB9982AA_AS	Newport		46	3	Newport	96898			147224	147224	147224	147224	147224	147224	147224	127063	28652	1608	391	44	181278	2
SAL_TA1685AA	201702726	traces-0PGwjgh	SAL_TA1685AA	Human	2017		Europe	FRA	Newport (predicted)				51	143855	4901470	97	47253	SAL_FB0042AA_AS	Newport		46	3	Newport	42107	3	Newport	147288	147288	147288	147288	147288	147288	147288	147288	44965	21361	391	44	181360	2
SAL_TA1690AA	201702665	traces-0aJULBS	SAL_TA1690AA	Human	2017		Europe	FRA	Newport (predicted)				104	322125	4942088	91	28985	SAL_FB0047AA_AS	Newport	Newport	158	3	Newport	1413	3	Newport	147295	147295	147295	147295	147295	26061	9550	1608	1608	1608	391	44	181383	2
SAL_TA1684AA	201702252	traces-0wdaNZr	SAL_TA1684AA	Human	2017		Europe	FRA	Newport (predicted)				127	68363	4532215	149	76222	SAL_FB0041AA_AS	Newport		46	3	Newport	1413	3	Newport	147292	147292	147292	147292	147292	147292	147292	28949	28949	881	391	44	181361	2
SAL_TA1697AA	201702802	traces-0jznFfE	SAL_TA1697AA	Human	2017		Europe	FRA	Newport				213	53722	4846321	204	84574	SAL_FB0054AA_AS	Newport		4157	3	Newport	27467	3	Newport	147297	147297	147297	147297	117265	81388	81388	81388	81388	881	391	44	181386	2
SAL_TA1758AA	201707961	traces-0HtELuf	SAL_TA1758AA	Human	2017		Europe	FRA	Newport (predicted)				56	374874	4851894	51	10883	SAL_FB0115AA_AS	Newport	Newport	46	3	Newport	8282	3	Newport	147402	147402	147402	147402	147252	147252	15731	881	881	881	391	44	181480	2
SAL_TA1005AA	201802000	traces-0eNPAvU	SAL_TA1005AA	Human	2018		Europe	FRA	Newport (predicted)				70	96421	4658072	106	60510	SAL_EB8997AA_AS	Newport		46	3	Newport	95660			146724	146724	146724	146724	146724	146724	101272	101272	101272	1986	391	44	180714	2
SAL_TA1041AA	201804941	traces-0lzqVWd	SAL_TA1041AA	Human	2018		Europe	FRA	Newport (predicted)				193	132043	4645187	89	59464	SAL_EB9033AA_AS	Newport		46	3	Newport	1413	3	Newport	146777	146777	146777	146777	146777	146777	146777	146777	28949	881	391	44	180786	2
SAL_TA1010AA	201802101	traces-0xXcaUC	SAL_TA1010AA	Human	2018		Europe	FRA	Newport (predicted)				100	96259	4605883	113	59115	SAL_EB9002AA_AS	Newport		46	3	Newport	8377	3	Newport	146730	146730	115463	115463	115463	115463	115463	16094	16094	881	391	44	180718	2
SAL_TA1016AA	201804118	traces-0uUWSOa	SAL_TA1016AA	Human	2018		Europe	FRA	Newport (predicted)	travel Mexico			158	146200	4735158	86	60193	SAL_EB9008AA_AS	Newport		46	3	Newport	1414	3	Newport	146741	146741	146741	146741	25152	25152	25152	25152	24632	1986	391	44	180736	2
SAL_TA1056AA	201805330	traces-0uImzoZ	SAL_TA1056AA	Human	2018		Europe	FRA	Newport (predicted)				77	177437	4759909	71	20078	SAL_EB9048AA_AS	Newport		46	3	Newport	1413	3	Newport	146798	146798	146798	146798	146798	146798	146798	26099	26099	881	391	44	180807	2
SAL_TA1039AA	201804919	traces-0xCrnLF	SAL_TA1039AA	Human	2018		Europe	FRA	Newport (predicted)				143	99024	4926134	116	63060	SAL_EB9031AA_AS	Newport	Newport	46	3	Newport	1413	3	Newport	146775	146775	146775	146775	146775	146775	146775	49415	49415	881	391	44	180773	2
SAL_TA1190AA	201806807	traces-0dOkoTQ	SAL_TA1190AA	Human	2018		Europe	FRA	Newport (predicted)				166	177124	5012176	98	31912	SAL_EB9184AA_AS	Newport		46	3	Newport	1414	3	Newport	146992	146992	143149	143149	143149	143149	65546	65546	24632	1986	391	44	181022	2
SAL_TA1139AA	201806188	traces-0wphGxi	SAL_TA1139AA	Human	2018		Europe	FRA	Newport (predicted)				115	150798	4760941	106	50456	SAL_EB9133AA_AS	Newport		2369	3	Newport	3623	3	Newport	146902	146902	146902	29843	7866	7866	7866	7230	7230	1608	391	44	180940	2
SAL_AB9557AA	201909884	traces-0qcmAoN	SAL_AB9557AA	Human	2019		Europe	FRA	Newport (predicted)				297	97330	4784717	117	52373	SAL_VB2435AA_AS	Newport		46	3	Newport	3645	3	Newport	213666	213666	213666	213666	49286	1986	1986	1986	1986	1986	391	44	262965	2
SAL_WA9505AA	201903004	traces-0AWHhqG;traces-0UUGfdW;traces-0FDNVec	SAL_WA9505AA	Human	2019		Europe	FRA	Newport (predicted)				87	88518	4556437	123	46445	SAL_MB2016AA_AS	Newport		45	3	Newport	1414	3	Newport	181522	181522	181522	181522	181522	181522	391	391	391	391	391	44	225567	2
SAL_JA5917AA	335563	SRR5584670	SAL_JA5917AA	Human	2017	1	Europe	GBR	Newport		SAMN07155622	SRS2215906	96	383061	4717971	49	590	SAL_SA9780AA_AS	Newport	Newport	46	3	Newport	3623	3	Newport	71715	71715	71715	71715	71715	71715	71715	71715	28652	1608	391	44	84335	2
SAL_MA1034AA	330449	SRR6165534	SAL_MA1034AA	Human	2017	1	Europe	GBR	Newport		SAMN07779514	SRS2587744	93	227520	5003833	70	1211	SAL_WA2628AA_AS	Newport	Newport	184	3	Newport	1414	3	Newport	92365	92365	92365	92365	92365	92365	92365	92365	92365	92365	391	44	108662	2
SAL_VA2290AA	470542	SRR8523864	SAL_VA2290AA	Human	2018	1	Europe	GBR	Newport		SAMN10866951	SRS4321486	60	253436	4951651	56	12215	SAL_IB9083AA_AS	Newport	Newport	2366	3	Newport	1413	3	Newport	168587	168587	168587	168587	168587	168587	168587	135440	28500	21361	391	44	209870	2
SAL_UA9700AA	672562	SRR8489338	SAL_UA9700AA	Human	2019	1	Europe	GBR	Newport		SAMN10821925	SRS4293214	91	397611	4707971	59	7986	SAL_IB5283AA_AS	Newport	Newport	157	3	Newport	105118			165438	165438	165438	165438	165438	165438	165438	16526	8514	1608	391	44	205933	2
SAL_JA8210AA	341400	SRR5632171	SAL_JA8210AA	Human	2017	2	Europe	GBR	Newport		SAMN07180279	SRS2242157	63	325726	4651991	46	1876	SAL_TA1645AA_AS	Newport	Newport	46	3	Newport	1413	3	Newport	73242	73242	73242	73242	73242	73242	73242	73242	73242	881	391	44	86132	2
SAL_JA8156AA	345545	SRR5632300	SAL_JA8156AA	Human	2017	2	Europe	GBR	Newport		SAMN07180372	SRS2242286	77	335871	4917510	50	893	SAL_TA1699AA_AS	Newport	Newport	46	3	Newport	63627	3	Newport	73825	73825	73825	73825	73825	73825	73825	73825	73825	21361	391	44	117942	2
SAL_JB0407AA	497311	SRR15366361	SAL_JB0407AA	Human	2018	2	Europe	GBR	Newport		SAMN20606956	SRS9701352	103	257338	4745824	58	6766	SAL_RC1584AA_AS	Newport	Newport	46	3	Newport	94924			145398	145398	145398	145398	145398	145398	145398	145398	145398	145398	391	44	343517	2
SAL_PA7284AA	490281	SRR7172574	SAL_PA7284AA	Human	2018	2	Europe	GBR	Newport		SAMN09214719	SRS3307181	48	261674	4685204	48	36032	SAL_AB8577AA_AS	Newport	Newport	46	3	Newport	26532	3	Newport	121502	121502	121502	121502	121502	121502	121502	27150	27150	881	391	44	148319	2
SAL_PA4312AA	524331	SRR7090654	SAL_PA4312AA	Human	2018	2	Europe	GBR	Newport		SAMN09009132	SRS3240899	72	369865	4850992	87	18728	SAL_AB5616AA_AS	Newport	Newport	4449	3	Newport	95545			119155	119155	119155	119155	119155	119155	99686	99686	99686	1608	391	44	145490	2
SAL_VA7198AA	685861	SRR8585064	SAL_VA7198AA	Human	2019	2	Europe	GBR	Newport		SAMN10959298	SRS4374136	75	433162	4727302	43	7165	SAL_JB6408AA_AS	Newport	Newport	4449	3	Newport	104854			171888	171888	171755	167913	167913	167913	167913	167913	99686	1608	391	44	213958	2
SAL_WA0969AA	699232	SRR8717063	SAL_WA0969AA	Human	2019	2	Europe	GBR	Newport		SAMN11109014	SRS4478838	76	426274	4781009	53	8132	SAL_KB4029AA_AS	Newport	Newport	2369	3	Newport	3623	3	Newport	174371	174371	174371	174371	7866	7866	7866	7230	7230	1608	391	44	216957	2
SAL_CB6971AA	898896	SRR11363594	SAL_CB6971AA	Human	2020	2	Europe	GBR	Newport		SAMN14420816	SRS6350801	89	385756	4680621	35	5683	SAL_EC0782AA_AS	Newport	Newport	46	3	Newport	143293		Newport	228568	228568	228568	228568	228568	228568	228568	228568	28949	881	391	44	280568	2
SAL_MA1098AA	356094	SRR6165455	SAL_MA1098AA	Human	2017	3	Europe	GBR	Newport		SAMN07779419	SRS2587665	47	151742	5125303	96	8064	SAL_WA2564AA_AS	Newport	Newport	46	3	Newport	1413	3	Newport	92334	92334	92334	92334	92334	92334	92334	92334	73242	881	391	44	108654	2
SAL_QA6179AA	526120	SRR7369092	SAL_QA6179AA	Human	2018	3	Europe	GBR	Newport		SAMN09459305	SRS3437958	55	339487	4630611	32	7701	SAL_BB7935AA_AS	Newport	Newport	1802	3	Newport	1413	3	Newport	128802	128802	128802	128802	128802	128802	28956	28956	28956	881	391	44	157027	2
SAL_RA2865AA	503433	SRR7471106	SAL_RA2865AA	Human	2018	3	Europe	GBR	Newport		SAMN09601738	SRS3501504	66	446485	4825153	31	7514	SAL_CB4599AA_AS	Newport	Newport	46	3	Newport	8282	3	Newport	134939	134939	134939	134939	134939	134939	15731	881	881	881	391	44	163184	2
SAL_CB7603AA	904698	SRR11425077	SAL_CB7603AA	Human	2020	3	Europe	GBR	Newport		SAMN14449649	SRS6377551	163	495020	4874439	57	5351	SAL_EC4917AA_AS	Newport	Newport	46	3	Newport	143309		Newport	229041	229041	229041	229041	1986	1986	1986	1986	1986	1986	391	44	281181	2
SAL_CB7594AA	905579	SRR11425086	SAL_CB7594AA	Human	2020	3	Europe	GBR	Newport		SAMN14449689	SRS6377560	137	503854	4681759	29	5458	SAL_EC4926AA_AS	Newport	Newport	46	3	Newport	143293		Newport	228568	228568	228568	228568	228568	228568	228568	228568	28949	881	391	44	281173	2
SAL_CB8065AA	914474	SRR11451520	SAL_CB8065AA	Human	2020	3	Europe	GBR	Newport		SAMN14488350	SRS6401703	149	488677	4749840	45	5662	SAL_EC9315AA_AS	Newport	Newport	46	3	Newport	1414	3	Newport	229437	229437	229437	229437	229437	229437	229437	65546	24632	1986	391	44	281712	2
SAL_JB7287AA	369960	SRR15369633	SAL_JB7287AA	Human	2017	5	Europe	GBR	Newport		SAMN20666125	SRS9704314	75	333216	5211733	72	23651	SAL_RC8805AA_AS	Newport	Newport	46	3	Newport	1413	3	Newport	73389	73389	73389	73389	73389	73389	73389	73389	21361	21361	391	44	349502	2
SAL_QA6206AA	534016	SRR7369065	SAL_QA6206AA	Human	2018	5	Europe	GBR	Newport		SAMN09459219	SRS3437931	74	483517	4584774	32	8525	SAL_BB7908AA_AS	Newport	Newport	45	3	Newport	1414	3	Newport	128759	128759	128759	128759	128759	391	391	391	391	391	391	44	156994	2
SAL_PA8611AA	539035	SRR7209095	SAL_PA8611AA	Human	2018	5	Europe	GBR	Newport		SAMN09244214	SRS3333267	55	298521	4781521	40	8496	SAL_BB0121AA_AS	Newport	Newport	4157	3	Newport	27467	3	Newport	155487	155487	155487	155487	155487	155487	81388	81388	81388	881	391	44	149708	2
SAL_RA2653AA	387126	SRR7469080	SAL_RA2653AA	Human	2017	6	Europe	GBR	Newport		SAMN09566375	SRS3499761	64	408668	4615677	42	6701	SAL_CB3576AA_AS	Newport	Newport	46	3	Newport	96535			136886	136886	136886	136886	136886	136886	132654	132654	132654	881	391	44	165962	2
SAL_RA3773AA	378607	SRR7480132	SAL_RA3773AA	Human	2017	6	Europe	GBR	Newport		SAMN09624102	SRS3509193	46	261819	4944148	42	7570	SAL_CB5297AA_AS	Newport	Newport	46	3	Newport	1413	3	Newport	135426	135426	135426	135426	135426	135426	135426	135426	21361	21361	391	44	163782	2
SAL_YA4198AA	774309	SRR9735792	SAL_YA4198AA	Human	2019	6	Europe	GBR	Salmonella Newport		SAMN12345174	SRS5142012	65	306292	4601646	33	4890	SAL_OB3222AA_AS	Newport	Newport	4166	3	Newport	142405		Newport	194954	194954	194954	194954	194954	194954	81981	81981	28949	881	391	44	241531	2
SAL_UA6428AA	579949	SRR8375210	SAL_UA6428AA	Human	2018	7	Europe	GBR	Newport		SAMN10656602	SRS4191809	69	482621	4828329	37	6949	SAL_HB8172AA_AS	Newport	Newport	4753	3	Newport	1413	3	Newport	163377	160380	160380	160380	160380	160380	160380	120659	120659	21361	391	44	203562	2
SAL_DB7627AA	963720	SRR12298347	SAL_DB7627AA	Human	2020	7	Europe	GBR	Newport		SAMN15608982	SRS7069011	67	251538	5064828	45	7758	SAL_IC5952AA_AS	Newport	Newport	46	3	Newport	1413	3	Newport	237340	237340	237340	237340	237340	237340	237340	126245	21361	21361	391	44	291656	2
SAL_ZA2246AA	801120	SRR10096487	SAL_ZA2246AA	Human	2019	8	Europe	GBR	Newport		SAMN12724501	SRS5370822	146	495491	4671188	30	6666	SAL_QB6843AA_AS	Newport	Newport	157	3	Newport	3623	3	Newport	201192	201192	201192	201192	201192	201192	201192	201192	8514	1608	391	44	248759	2
SAL_ZA6358AA	812284	SRR10236687	SAL_ZA6358AA	Human	2019	9	Europe	GBR	Salmonella Newport		SAMN12924285	SRS5483261	151	326435	4804618	44	3935	SAL_SB1813AA_AS	Newport	Newport	46	3	Newport	28508	3	Newport	204435	204435	204435	204435	204435	204435	204435	127063	28652	1608	391	44	252605	2
SAL_EB6125AA	995767	SRR12768448	SAL_EB6125AA	Human	2020	9	Europe	GBR	Newport		SAMN16360764	SRS7472190	173	717452	4721355	28	10810	SAL_KC6824AA_AS	Newport	Newport	158	3	Newport	1413	3	Newport	245190	245190	245190	245190	245190	125256	9550	1608	1608	1608	391	44	300800	2
SAL_TA2331AA	621464	SRR8084323	SAL_TA2331AA	Human	2018	10	Europe	GBR	Newport		SAMN10267112	SRS3957087	98	431154	4622097	40	6928	SAL_FB0844AA_AS	Newport	Newport	46	3	Newport	27770	3	Newport	147818	147818	147818	147818	147818	147818	10097	10097	10097	881	391	44	181946	2
SAL_VA1917AA	442647	SRR8526057	SAL_VA1917AA	Human	2017	11	Europe	GBR	Newport		SAMN10868024	SRS4323592	68	325327	4769573	47	8482	SAL_IB9503AA_AS	Newport	Newport	46	3	Newport	95660			168970	168970	168970	168970	168970	146724	101272	101272	101272	1986	391	44	210334	2
SAL_BB2496AA	842000	SRR10522037	SAL_BB2496AA	Human	2019	11	Europe	GBR	Newport		SAMN13380458	SRS5711439	167	649456	4706195	45	5269	SAL_VB8905AA_AS	Newport	Newport	46	3	Newport	1414	3	Newport	216993	216993	216993	216993	216993	24632	24632	24632	24632	1986	391	44	267015	2
SAL_QA7753AA	465963	SRR7416293	SAL_QA7753AA	Human	2017	12	Europe	GBR	Newport		SAMN09475908	SRS3451106	43	274767	4743926	46	6795	SAL_FB9279AA_AS	Newport	Newport	46	3	Newport	8377	3	Newport	154213	130219	130219	130219	130219	130219	130219	16094	16094	881	391	44	189328	2
SAL_UA8309AA	661005	SRR8452326	SAL_UA8309AA	Human	2018	12	Europe	GBR	Newport		SAMN10767251	SRS4260147	100	481115	4775482	43	5292	SAL_IB3001AA_AS	Newport	Newport	5416	3	Newport	101227			164725	164725	164725	164725	164725	164725	164725	164725	164725	881	391	44	205133	2
SAL_BB6708AA	854870	SRR10723212	SAL_BB6708AA	Human	2019	12	Europe	GBR	Newport		SAMN13616035	SRS5847089	129	494032	4741568	57	5888	SAL_WB9535AA_AS	Newport	Newport	157	3	Newport	3623	3	Newport	220061	220061	220061	220061	220061	220061	220061	8514	8514	1608	391	44	270545	2
SAL_LA4450AA	MS170096	ERR2123622	SAL_LA4450AA	Human	2017		Europe	IRL	Newport		SAMEA104304341	ERS1929319	54	397014	4885267	67	1623	SAL_VA9746AA_AS	Newport	Newport	46	3	Newport	3645	3	Newport	90610	90610	30068	21634	1986	1986	1986	1986	1986	1986	391	44	106684	2
SAL_IA8441AA	17006718	traces-0qjnRoC	SAL_IA8441AA	Human	2017		Europe	LUX	Newport				107	400604	5102492	56	1403	SAL_QA9027AA_AS	Newport	Newport	46	3	Newport	1414	3	Newport	65546	65546	65546	65546	65546	65546	65546	65546	24632	1986	391	44	76869	2
SAL_KA8882AA	17017750	traces-0jUuyqI	SAL_KA8882AA	Human	2017		Europe	LUX	Newport				80	351129	4970920	46	1508	SAL_UA6298AA_AS	Newport	Newport	46	3	Newport	63817	3	Newport	88806	88806	88806	88806	88806	88806	88806	88806	88806	21361	391	44	95942	2
SAL_LA8716AA	1091701991	traces-0nweYMT	SAL_LA8716AA	Human	2017		Europe	NLD	Newport				172	518445	5111510	67	223	SAL_WA0371AA_AS	Newport	Newport	46	3	Newport	1414	3	Newport	89430	89430	89430	89430	89430	89430	25719	24632	24632	1986	391	44	105506	2
SAL_LA8714AA	1091701925	traces-0vNVXEq	SAL_LA8714AA	Human	2017		Europe	NLD	Newport				166	578397	4664111	31	584	SAL_WA0369AA_AS	Newport	Newport	46	3	Newport	26532	3	Newport	89439	89439	89439	89439	89439	89439	27150	27150	27150	881	391	44	105505	2
SAL_JA3925AA	PNUSAS010949	SRR5508237	SAL_JA3925AA	Human	2017	3	North America	USA	Newport (Predicted)		SAMN06886413	SRS2166072	38	495433	4751685	38	5426	SAL_SA2499AA_AS	Newport	Newport	46	3	Newport	28508	3	Newport	70212	70212	66282	66282	66282	66282	66282	28652	28652	1608	391	44	117593	2
SAL_JA5633AA	PNUSAS013579	SRR5585023	SAL_JA5633AA	Human	2017	3	North America	USA	Newport (Predicted)		SAMN06927755	SRS2216254	205	493812	4894183	42	1460	SAL_TA0064AA_AS	Newport	Newport	46	3	Newport	8282	3	Newport	71904	71904	71904	71904	13050	13050	8069	881	881	881	391	44	84552	2
SAL_JA9066AA	PNUSAS015131	SRR5676353	SAL_JA9066AA	Human	2017	5	North America	USA	Newport		SAMN07202694	SRS2278304	114	710023	4827148	33	2189	SAL_TA4542AA_AS	Newport	Newport	46	3	Newport	3645	3	Newport	74816	74816	74816	63415	45972	45972	45972	1986	1986	1986	391	44	88000	2
SAL_TA1041AA	201804941	traces-0WhwTDK;ILLUMINA;Paired;;NA;;	SAL_TA1044AA	Human	2018		Europe	FRA	Newport (predicted)				193	128763	4650586	90	60140	SAL_EB9036AA_AS	Newport		46	3	Newport	1413	3	Newport	146778	146777	146777	146777	146777	146777	146777	146777	28949	881	391	44	180787	2
SAL_TA1685AA	201702726	traces-0BKEATP;ILLUMINA;Paired;;NA;;	SAL_TA1688AA	Human	2017		Europe	FRA	Newport (predicted)				51	143855	4901470	97	47275	SAL_FB0045AA_AS	Newport		46	3	Newport	42107	3	Newport	147288	147288	147288	147288	147288	147288	147288	147288	44965	21361	391	44	181367	2
SAL_TA1705AA	201703807	traces-0kMKLPY;ILLUMINA;Paired;;NA;;	SAL_TA1708AA	Human	2017		Europe	FRA	Newport (predicted)				101	392651	4977367	67	30849	SAL_FB0065AA_AS	Newport	Newport	46	3	Newport	1413	3	Newport	147320	147320	147320	122413	122413	122413	122413	122413	21361	21361	391	44	181415	2
SAL_FB6736AA	PNCS014134	SRR13386739	SAL_FB6736AA	Human	2018	4	North America	CAN	Newport		SAMN17085958	SRS7990022	182	724524	4612761	24	6724	SAL_MC6561AA_AS	Newport	Newport	31	7	Newport	1434	7	Newport	253765	253765	253765	253765	253765	253765	253765	7652	401	401	401	44	310785	2
SAL_FB3596AA	PNCS013493	SRR13209737	SAL_FB3596AA	Human	2017	8	North America	CAN	Newport		SAMN16927829	SRS7842191	132	759049	4846327	37	6531	SAL_MC1970AA_AS	Newport	Newport	132	7	Newport	1434	7	Newport	47842	47842	47842	47842	47842	47842	938	938	401	401	401	44	307317	2
SAL_FB7338AA	PNCS014398	SRR13426367	SAL_FB7338AA	Human	2018	12	North America	CAN	Newport		SAMN17178361	SRS8023575	74	730086	4665887	30	6037	SAL_MC7295AA_AS	Newport	Newport	31	7	Newport	1434	7	Newport	105486	105486	105486	105486	9185	9185	9185	9185	401	401	401	44	311465	2
SAL_GB5302AA	PNCS003609	SRR13866122	SAL_GB5302AA	Human	2017		North America	CAN	Newport		SAMN18075718	SRS8387634	92	729846	4672343	32	7196	SAL_NC8581AA_AS	Newport	Newport	31	7	Newport	1434	7	Newport	262606	262606	262606	262606	262606	1451	1451	401	401	401	401	44	321277	2
SAL_GB8215AA	PNCS004303	SRR14002357	SAL_GB8215AA	Human	2017		North America	CAN	Newport		SAMN18289947	SRS8493593	132	723935	4689806	26	6236	SAL_OC1729AA_AS	Newport	Newport	4440	7	Newport	1434	7	Newport	264789	98494	98494	98494	98494	98494	19778	883	401	401	401	44	324183	2
SAL_HB8719AA	PNCS005539	SRR14516349	SAL_HB8719AA	Human	2018		North America	CAN	Newport		SAMN19006538	SRS8957275	228	669316	4636495	31	7112	SAL_PC4283AA_AS	Newport	Newport	31	7	Newport	118102		Newport	271421	271421	271421	271421	271421	271421	271421	173689	401	401	401	44	332580	2
SAL_TA1680AA	201701381	traces-0bNZOIg	SAL_TA1680AA	Human	2017		Europe	FRA	Newport (predicted)				165	144537	4815879	79	45225	SAL_FB0034AA_AS	Newport		31	7	Newport	1434	7	Newport	147285	147285	147285	1687	1687	1687	1687	1687	401	401	401	44	181357	2
SAL_TA1773AA	201710239	traces-0cyUaEE	SAL_TA1773AA	Human	2017		Europe	FRA	Newport (predicted)				116	54288	4664984	150	82290	SAL_FB0130AA_AS	Newport		31	7	Newport	1434	7	Newport	147427	147427	147427	147427	147427	17481	17481	17481	401	401	401	44	181515	2
SAL_TA1716AA	201704234	traces-0hVHIDa	SAL_TA1716AA	Human	2017		Europe	FRA	Newport (predicted)				142	111293	4606009	85	62616	SAL_FB0073AA_AS	Newport		31	7	Newport	96896			147352	147352	147352	147352	147352	147352	147352	21694	401	401	401	44	181439	2
SAL_TA1672AA	201700337	traces-0EnCkWi	SAL_TA1672AA	Human	2017		Europe	FRA	Newport (predicted)				110	114478	4699932	93	63126	SAL_FB0026AA_AS	Newport		31	7	Newport	1434	7	Newport	147270	147270	147270	147270	147270	147270	7652	7652	401	401	401	44	181332	2
SAL_TA1713AA	201703991	traces-0lkkduy	SAL_TA1713AA	Human	2017		Europe	FRA	Newport (predicted)				111	132172	4627426	68	44760	SAL_FB0070AA_AS	Newport		2855	7	Newport	27626	7	Newport	147342	147342	147342	147342	15205	6761	883	883	401	401	401	44	181433	2
SAL_TA1143AA	201806310	traces-0AqiSOa	SAL_TA1143AA	Human	2018		Europe	FRA	Newport (predicted)				127	294182	4918348	64	19176	SAL_EB9137AA_AS	Newport		31	7	Newport	3837	7	Newport	146907	146907	146907	146907	146907	146907	938	938	401	401	401	44	180945	2
SAL_AB9559AA	201909923	traces-0kowicr	SAL_AB9559AA	Human	2019		Europe	FRA	Newport (predicted)				305	221730	4652423	64	31588	SAL_VB2437AA_AS	Newport		31	7	Newport	1434	7	Newport	213655	213655	213655	213655	213655	213655	1451	401	401	401	401	44	262956	2
SAL_JA5724AA	341376	SRR5584867	SAL_JA5724AA	Human	2017	2	Europe	GBR	Newport		SAMN07155722	SRS2216100	56	401617	4864932	40	1164	SAL_SA9973AA_AS	Newport	Newport	31	7	Newport	63562	7	Newport	71977	71977	71977	71977	71977	71977	71977	71977	71977	401	401	44	117816	2
SAL_QA1892AA	353896	SRR7284309	SAL_QA1892AA	Human	2017	3	Europe	GBR	Newport		SAMN09386321	SRS3399223	105	547266	4637790	32	7300	SAL_BB3265AA_AS	Newport	Newport	31	7	Newport	1434	7	Newport	125237	125237	125237	125237	125237	883	883	883	401	401	401	44	152692	2
SAL_RA7876AA	528030	SRR7527786	SAL_RA7876AA	Human	2018	4	Europe	GBR	Newport		SAMN09666440	SRS3551297	61	678131	4692301	22	7813	SAL_CB9616AA_AS	Newport	Newport	31	7	Newport	1434	7	Newport	135766	130021	130021	130021	130021	130021	21694	21694	401	401	401	44	169509	2
SAL_QA7366AA	556713	SRR7414874	SAL_QA7366AA	Human	2018	6	Europe	GBR	Newport		SAMN09474897	SRS3449972	92	441070	4655623	40	7563	SAL_BB9057AA_AS	Newport	Newport	31	7	Newport	1434	7	Newport	129868	129868	129868	129868	129868	129868	129868	129868	401	401	401	44	158150	2
SAL_XA9787AA	769781	SRR9649517	SAL_XA9787AA	Human	2019	6	Europe	GBR	Salmonella Newport		SAMN12227219	SRS5068356	201	761807	4818917	46	53106	SAL_NB7109AA_AS	Newport	Newport	132	7	Newport	1434	7	Newport	190350	188201	188201	47842	47842	47842	938	938	401	401	401	44	236280	2
SAL_SA5993AA	581315	SRR7841364	SAL_SA5993AA	Human	2018	7	Europe	GBR	Newport		SAMN10067203	SRS3785545	100	495480	5051884	49	8506	SAL_EB0495AA_AS	Newport	Newport	31	7	Newport	1434	7	Newport	142800	142800	142800	142800	1687	1687	1687	1687	401	401	401	44	175798	2
SAL_YA5457AA	777317	SRR9827016	SAL_YA5457AA	Human	2019	7	Europe	GBR	Salmonella Newport		SAMN12356558	SRS5149254	137	251646	5316360	79	19904	SAL_OB3796AA_AS	Newport	Newport	31	7	Newport	1434	7	Newport	195569	195569	195569	195569	195569	195569	195569	195569	20032	401	401	44	241870	2
SAL_JB6804AA	1312429	SRR15429017	SAL_JB6804AA	Human	2021	7	Europe	GBR	Newport		SAMN20748802	SRS9759074	102	497086	4735320	35	1045	SAL_RC9276AA_AS	Newport	Newport	31	7	Newport	95397			286136	286136	106938	106938	106938	106938	106938	106938	401	401	401	44	349814	2
SAL_ZA2596AA	802719	SRR10120303	SAL_ZA2596AA	Human	2019	8	Europe	GBR	Salmonella Newport		SAMN12751153	SRS5388289	134	1213470	4833813	26	11133	SAL_RB0728AA_AS	Newport	Newport	31	7	Newport	1434	7	Newport	201482	201482	201482	201482	201482	25861	1451	401	401	401	401	44	249118	2
SAL_YA9997AA	791411	SRR10019171	SAL_YA9997AA	Human	2019	8	Europe	GBR	Salmonella Newport		SAMN12631212	SRS5305644	96	450205	4654403	38	5099	SAL_PB9114AA_AS	Newport	Newport	31	7	Newport	48162	7	Newport	199524	199524	199524	199524	199524	53766	49304	49304	401	401	401	44	246792	2
SAL_ZA2604AA	800691	SRR10120295	SAL_ZA2604AA	Human	2019	8	Europe	GBR	Salmonella Newport		SAMN12751159	SRS5388281	260	677710	4662743	30	6099	SAL_RB0700AA_AS	Newport	Newport	4013	7	Newport	1434	7	Newport	201461	201461	201461	201461	201461	201461	9185	9185	401	401	401	44	249084	2
SAL_EB6382AA	974561	SRR12770274	SAL_EB6382AA	Human	2020	8	Europe	GBR	Newport		SAMN16364401	SRS7473936	193	724521	4651097	20	1510	SAL_KC7409AA_AS	Newport	Newport	31	7	Newport	96053			245333	245333	239657	239657	122295	122295	122295	7652	401	401	401	44	301011	2
SAL_TA6528AA	631573	SRR8149187	SAL_TA6528AA	Human	2018	10	Europe	GBR	Newport		SAMN10370079	SRS4008577	53	428912	4693976	38	2311	SAL_FB5866AA_AS	Newport	Newport	31	7	Newport	1434	7	Newport	151082	151082	151082	151082	151082	151082	16005	16005	401	401	401	44	185956	2
SAL_AB0870AA	825104	SRR10342439	SAL_AB0870AA	Human	2019	10	Europe	GBR	Newport		SAMN13110699	SRS5569302	149	495819	4694252	32	1662	SAL_TB1801AA_AS	Newport	Newport	31	7	Newport	1434	7	Newport	208421	208421	208421	208421	208421	208421	143777	143777	401	401	401	44	257378	2
SAL_RA1788AA	sam_48e89560-b631-4cd5-9b4b-4a4e71d657e9	ERR2641181	SAL_RA1788AA	Human	2018		Europe	IRL	Newport		SAMEA4731369	ERS2551498	103	702529	4629283	31	7497	SAL_CB4237AA_AS	Newport	Newport	31	7	Newport	1434	7	Newport	137581	137581	137581	137581	137581	137581	1451	401	401	401	401	44	168614	2
SAL_LA8711AA	1091701844	traces-0tIHCxT	SAL_LA8711AA	Human	2017		Europe	NLD	Newport				99	439327	4865430	28	759	SAL_WA0366AA_AS	Newport	Newport	31	7	Newport	1434	7	Newport	89431	89431	89431	89431	89431	89431	1451	401	401	401	401	44	105495	2
SAL_TA7598AA	R17.6066	SRR8189420	SAL_TA7598AA	Human	2017		Asia	TWN	Newport/Bardo		SAMN10425377	SRS4043081	99	745369	4705349	25	5164	SAL_FB7856AA_AS	Newport	Newport	31	7	Newport	1434	7	Newport	153017	153017	153017	153017	153017	883	883	883	401	401	401	44	187923	2
SAL_TA7732AA	R17.2812	SRR8189554	SAL_TA7732AA	Human	2017		Asia	TWN	Newport/Bardo		SAMN10425338	SRS4042947	75	730116	4709323	37	17192	SAL_FB7718AA_AS	Newport	Newport	31	7	Newport	1434	7	Newport	152757	152757	152757	15214	9185	9185	9185	9185	401	401	401	44	187543	2
SAL_JA5462AA	PNUSAS010206	SRR5585202	SAL_JA5462AA	Human	2017	2	North America	USA	Newport (Predicted)		SAMN07138311	SRS2216434	65	706722	4830478	32	4429	SAL_TA0237AA_AS	Newport	Newport	31	7	Newport	1434	7	Newport	72081	72081	72081	72081	49309	28093	19778	883	401	401	401	44	84762	2
SAL_JA7520AA	PNUSAS014092	SRR5633657	SAL_JA7520AA	Human	2017	3	North America	USA	Newport (Predicted)		SAMN07161035	SRS2243626	70	735092	4667547	32	2387	SAL_TA1378AA_AS	Newport	Newport	31	7	Newport	1434	7	Newport	73036	73036	73036	73036	73036	61518	16005	16005	401	401	401	44	85885	2
SAL_JA9477AA	PNUSAS013951	SRR5655494	SAL_JA9477AA	Human	2017	4	North America	USA	Newport		SAMN07190272	SRS2259845	56	729812	4675505	34	5071	SAL_TA2945AA_AS	Newport	Newport	31	7	Newport	1434	7	Newport	61833	61833	61833	61833	23501	23501	21694	21694	401	401	401	44	87439	2
SAL_KA5783AA	PNUSAS018563	SRR5876874	SAL_KA5783AA	Human	2017	6	North America	USA	Newport (Predicted)		SAMN07363409	SRS2392056	128	508473	4662109	32	1400	SAL_UA3102AA_AS	Newport	Newport	31	7	Newport	1434	7	Newport	80369	80369	54424	54424	54424	54424	1451	401	401	401	401	44	94462	2
SAL_KA7794AA	PNUSAS018703	SRR5921455	SAL_KA7794AA	Human	2017	6	North America	USA	Newport (Predicted)		SAMN07455448	SRS2420864	76	1218936	4735165	32	2015	SAL_UA5235AA_AS	Newport	Newport	132	7	Newport	1434	7	Newport	47997	47883	938	938	938	938	938	938	401	401	401	44	96403	2
SAL_ZA7084AA	YA00175084	ERR4451272	SAL_ZA7084AA	Human	2019	9	Africa	ZAF	Newport	FBDoutbreak_ChurchMeeting_Sep2019	SAMEA7176405	ERS4936843	149	724379	4760542	45	6535	SAL_SB4744AA_AS	Newport	Newport	31	7	Newport	1434	7	Newport	200699	200699	153623	153623	153623	153623	938	938	401	401	401	44	253405	2
SAL_TA1672AA	201700337	traces-0hmYcpM;ILLUMINA;Paired;;NA;;	SAL_TA1673AA	Human	2017		Europe	FRA	Newport (predicted)				110	114478	4700436	95	63608	SAL_FB0027AA_AS	Newport		31	7	Newport	1434	7	Newport	147270	147270	147270	147270	147270	147270	7652	7652	401	401	401	44	181332	2
SAL_TA1002AA	201801996	traces-0TtBgzl	SAL_TA1002AA	Human	2018		Europe	FRA	Newport (predicted)				97	144320	4423699	79	44159	SAL_EB8993AA_AS	Newport		2346	NaN		-76994			146722	146722	146722	146722	146722	146722	146722	146722	12161	12161	12161	12161	180712	1
SAL_UA3022AA	650048	SRR8293543	SAL_UA3022AA	Human	2018	11	Europe	GBR	Newport		SAMN10535850	SRS4117577	84	393941	4652934	40	4625	SAL_HB2132AA_AS	Newport	Newport	2346	NaN		60904			161539	157266	157266	71262	71262	71262	71262	71262	71262	12161	12161	12161	201389	1
SAL_TA1002AA	201801996	traces-0AnMovz;ILLUMINA;Paired;;NA;;	SAL_TA1001AA	Human	2018		Europe	FRA	Newport (predicted)				97	144320	4424047	81	44559	SAL_EB8994AA_AS	Newport		2346	NaN		-76994			146722	146722	146722	146722	146722	146722	146722	146722	12161	12161	12161	12161	180712	1
SAL_TA1737AA	201705277	traces-0CsDrVJ	SAL_TA1737AA	Human	2017		Europe	FRA	Newport				108	172077	5056706	111	20880	SAL_FB0094AA_AS	Newport		3818	NaN	Newport	60252		Newport	147383	147383	147383	147383	147383	147383	141075	141075	141075	65092	65092	120	181461	3
SAL_TA1732AA	201705108	traces-0QOmbTC	SAL_TA1732AA	Human	2017		Europe	FRA	Newport				95	283882	5070528	72	26487	SAL_FB0089AA_AS	Newport		3818	NaN	Newport	60252		Newport	147369	147369	147369	147369	147369	65092	65092	65092	65092	65092	65092	120	181451	3
SAL_VA0121AA	674064	SRR8490714	SAL_VA0121AA	Human	2019	1	Europe	GBR	Newport		SAMN10823806	SRS4294447	35	234063	4958400	57	18854	SAL_IB5594AA_AS	Newport	Newport	3818	NaN	Newport	60252		Newport	165530	165530	165530	165530	165530	165530	126192	126192	65092	65092	65092	120	206037	3
SAL_YA3421AA	776636	SRR9720400	SAL_YA3421AA	Human	2019	7	Europe	GBR	Salmonella Newport		SAMN12326894	SRS5128390	115	278640	4900014	52	5019	SAL_OB2992AA_AS	Newport	Newport	3818	NaN	Newport	60252		Newport	194804	194804	194804	194804	194804	143663	65092	65092	65092	65092	65092	120	241356	3
SAL_RA3458AA	560685	SRR7474642	SAL_RA3458AA	Human	2018	6	Europe	GBR	Newport		SAMN09607815	SRS3504386	94	353268	4668350	41	6607	SAL_CB5023AA_AS	Newport	Newport	5049	NaN		95130			135213	135213	135213	135213	135213	135213	135213	135213	135213	135213	135213	370	163512	1
